# Supplementary material for: Deubiquitinase USP35 stabilizes BRPF1 to activate mevalonate (MVA) metabolism during prostate tumorigenesis
Source: Cell Death Discov. 2022 Nov 10;8:453. doi: 10.1038/s41420-022-01231-x (PMC9649703; doi:10.1038/s41420-022-01231-x)
Supplement: Supplementary file 1 — Table S1 [file 41420_2022_1231_MOESM1_ESM.xls]

## Sheet: prad_tcga_clinical_data
Table S1. Clinical information of samples from the TCGA-PRAD cohort.
Sample ID	Diagnosis Age	Biochemical Recurrence Indicator	Neoplasm American Joint Committee on Cancer Clinical Distant Metastasis M Stage	Neoplasm American Joint Committee on Cancer Clinical Primary Tumor T Stage	Ct scan ab pelvis indicator	Days to bone Scan performed	Days to Sample Collection.	Days to PSA	Disease Free (Months)	Disease Free Status	Diagonstic MRI Result	Fraction Genome Altered	Gleason pattern primary	Gleason pattern secondary	Gleason pattern tertiary	Radical Prostatectomy Gleason Score for Prostate Cancer	Neoplasm Histologic Type Name	Primary Lymph Node Presentation Assessment Ind-3	American Joint Committee on Cancer Tumor Stage Code	Patient Primary Tumor Site	Tissue Prospective Collection Indicator	Psa most recent results	Did patient start adjuvant postoperative radiotherapy?	Tissue Retrospective Collection Indicator
TCGA-2A-A8VL-01	51	NO	M0	[Unknown]	NO	21	1273	585	20.4	0:DiseaseFree	NO	0.03	3	3	4	6	Prostate Adenocarcinoma Acinar Type	YES	T2b	Peripheral Zone	NO	0.05	NO	YES
TCGA-2A-A8VO-01	57	NO	M0	T1c	YES	22	1290	1332	55.88	0:DiseaseFree	YES	0.0211	3	3	4	6	Prostate Adenocarcinoma Acinar Type	NO	T3a	Overlapping / Multiple Zones	NO	0.05	NO	YES
TCGA-2A-A8VT-01	47	NO	M0	T2c	YES	4	923	995	45.11	0:DiseaseFree	YES	0.1418	4	5	NA	9	Prostate Adenocarcinoma Acinar Type	YES	T4	Overlapping / Multiple Zones	NO	0.05	YES	YES
TCGA-2A-A8VV-01	52	NO	M0	T2b	YES	167	1155	560	22.04	0:DiseaseFree	YES	0.0092	3	3	4	6	Prostate Adenocarcinoma Acinar Type	YES	T2b	Peripheral Zone	NO	0.05	NO	YES
TCGA-2A-A8VX-01	70	NO	M0	T2c	YES	32	922	1033	45.27	0:DiseaseFree	YES	0.0756	4	4	NA	8	Prostate Adenocarcinoma Acinar Type	YES	T3b	Peripheral Zone	NO	0.05	NO	YES
TCGA-2A-A8W1-01	54	NO	M0	T1c	NO	27	888	-122	3.68	0:DiseaseFree	NO	0.1079	4	3	NA	7	Prostate Adenocarcinoma Acinar Type	YES	T3a	Peripheral Zone	NO	0.05	NA	YES
TCGA-2A-A8W3-01	69	YES	M0	T2b	YES	13	882	771	6.5	1:Recurred/Progressed	YES	0.0776	4	5	NA	9	Prostate Adenocarcinoma Acinar Type	YES	T3a	Peripheral Zone	NO	0.36	NO	YES
TCGA-2A-AAYF-01	57	NO	M0	T1c	NO	NA	897	972	44.81	0:DiseaseFree	YES	0.0222	3	4	NA	7	Prostate Adenocarcinoma Acinar Type	NO	T3a	Overlapping / Multiple Zones	NO	0.05	NO	YES
TCGA-2A-AAYO-01	57	NO	M0	T1c	NO	NA	854	922	41.79	0:DiseaseFree	YES	0.0208	3	3	NA	6	Prostate Adenocarcinoma Acinar Type	NO	T2c	Overlapping / Multiple Zones	NO	0.05	NO	YES
TCGA-2A-AAYU-01	56	NO	M0	T1c	NO	NA	693	269	20.2	0:DiseaseFree	YES	0.04	3	3	4	6	Prostate Adenocarcinoma Acinar Type	YES	T3a	Overlapping / Multiple Zones	NO	0.05	NO	YES
TCGA-4L-AA1F-01	64	NO	M1a	T2c	YES	0	64	350	11.5	0:DiseaseFree	YES	0.1387	4	4	NA	8	Prostate Adenocarcinoma Acinar Type	YES	T3b	Overlapping / Multiple Zones	YES	3.5	NO	NO
TCGA-CH-5737-01	73	NO	M0	NA	YES	91	NA	NA	2.99	0:DiseaseFree	YES	0.0572	4	3	NA	7	Prostate Adenocarcinoma Acinar Type	YES	T2c	Peripheral Zone	YES	14.69	NA	NO
TCGA-CH-5738-01	72	NO	M0	NA	NO	NA	NA	195	6.96	0:DiseaseFree	NO	0.0011	3	3	4	6	Prostate Adenocarcinoma Acinar Type	NO	NA	NA	YES	0.01	NA	NO
TCGA-CH-5739-01	65	NO	M0	NA	NO	NA	NA	586	22.04	0:DiseaseFree	NO	0.0882	3	4	NA	7	Prostate Adenocarcinoma Acinar Type	YES	T3a	Peripheral Zone	YES	0.02	NA	NO
TCGA-CH-5740-01	57	NO	M0	NA	NO	31	NA	NA	1.02	0:DiseaseFree	YES	0.076	3	4	NA	7	Prostate Adenocarcinoma Acinar Type	YES	T2c	NA	YES	1.6	NA	NO
TCGA-CH-5741-01	56	NO	M0	NA	YES	30	NA	339	12.98	0:DiseaseFree	NO	0.0576	4	5	NA	9	Prostate Adenocarcinoma Acinar Type	YES	T3b	Overlapping / Multiple Zones	YES	0.02	NA	NO
TCGA-CH-5743-01	66	NO	M0	NA	YES	29	NA	394	13.96	1:Recurred/Progressed	NO	0	3	4	NA	7	Prostate Adenocarcinoma Acinar Type	YES	T2c	Peripheral Zone	YES	0.1	NA	NO
TCGA-CH-5744-01	64	NO	M0	NA	YES	60	NA	48	1.97	0:DiseaseFree	NO	0.0505	4	3	5	7	Prostate Adenocarcinoma Acinar Type	YES	T2c	Peripheral Zone	YES	9.63	NA	NO
TCGA-CH-5745-01	68	NO	M0	NA	NO	91	NA	84	2.99	0:DiseaseFree	NO	NA	3	4	NA	7	Prostate Adenocarcinoma Acinar Type	YES	T3a	Overlapping / Multiple Zones	YES	4.3	NA	NO
TCGA-CH-5746-01	57	NO	M0	NA	YES	59	NA	693	24.01	0:DiseaseFree	NO	0.0125	3	4	NA	7	Prostate Adenocarcinoma Acinar Type	YES	T2c	NA	YES	0.1	NA	NO
TCGA-CH-5748-01	64	NA	NA	NA	NO	NA	NA	NA	1.02	0:DiseaseFree	NO	0.0125	4	3	NA	7	Prostate Adenocarcinoma Acinar Type	YES	T3a	NA	YES	NA	NA	NO
TCGA-CH-5750-01	72	NO	M0	NA	YES	31	NA	337	13.01	0:DiseaseFree	NO	0.0118	3	4	NA	7	Prostate Adenocarcinoma Acinar Type	YES	T2c	Peripheral Zone	YES	0.02	NA	NO
TCGA-CH-5751-01	68	NO	M0	NA	YES	92	NA	1004	11.99	1:Recurred/Progressed	YES	0.2044	5	5	NA	10	Prostate Adenocarcinoma Acinar Type	YES	T4	Overlapping / Multiple Zones	YES	0.01	NA	NO
TCGA-CH-5752-01	66	NO	M0	NA	YES	30	NA	868	30.98	0:DiseaseFree	NO	0.0319	4	4	NA	8	Prostate Adenocarcinoma Acinar Type	YES	T3a	Overlapping / Multiple Zones	YES	0.02	NA	NO
TCGA-CH-5753-01	70	NO	M0	NA	YES	31	NA	31	1.02	0:DiseaseFree	NO	0.1622	4	5	NA	9	Prostate Adenocarcinoma Acinar Type	YES	T3b	Overlapping / Multiple Zones	YES	4.53	NA	NO
TCGA-CH-5754-01	65	NO	M0	NA	YES	62	NA	62	2.04	0:DiseaseFree	NO	0.2071	4	5	3	9	Prostate Adenocarcinoma Acinar Type	YES	T3b	Peripheral Zone	YES	37.36	NA	NO
TCGA-CH-5761-01	61	NO	M0	NA	YES	28	NA	39	0.92	0:DiseaseFree	YES	0.3199	5	4	3	9	Prostate Adenocarcinoma Acinar Type	YES	T3b	Peripheral Zone	YES	8.49	NA	NO
TCGA-CH-5762-01	60	NO	M0	NA	YES	92	NA	1313	43.99	0:DiseaseFree	NO	0.1191	4	3	NA	7	Prostate Adenocarcinoma Acinar Type	YES	T3b	Peripheral Zone	YES	0.01	NA	NO
TCGA-CH-5763-01	66	NO	M0	NA	YES	0	NA	360	11.99	0:DiseaseFree	NO	0	3	4	NA	7	Prostate Adenocarcinoma Acinar Type	YES	T3a	Peripheral Zone	YES	0.1	NA	NO
TCGA-CH-5764-01	66	NO	M0	NA	YES	31	NA	29	1.02	0:DiseaseFree	NO	0.0578	4	3	NA	7	Prostate Adenocarcinoma Acinar Type	YES	T3b	Peripheral Zone	YES	13.95	NA	NO
TCGA-CH-5765-01	55	NO	M0	NA	YES	31	NA	694	23	0:DiseaseFree	NO	0.0544	3	4	NA	7	Prostate Adenocarcinoma Acinar Type	YES	T3a	NA	YES	0.02	NA	NO
TCGA-CH-5766-01	55	NO	M0	NA	YES	31	NA	39	1.02	0:DiseaseFree	NO	0.0616	4	3	NA	7	Prostate Adenocarcinoma Acinar Type	YES	T3a	Peripheral Zone	YES	13.9	NA	NO
TCGA-CH-5767-01	66	NO	M0	NA	NO	NA	NA	377	15.05	0:DiseaseFree	NO	0.0836	4	3	NA	7	Prostate Adenocarcinoma Acinar Type	YES	T2c	Peripheral Zone	YES	0.04	NA	NO
TCGA-CH-5768-01	72	NO	M0	NA	YES	30	NA	634	24.01	0:DiseaseFree	NO	0.0471	2	4	3	6	Prostate Adenocarcinoma Acinar Type	YES	T3a	Overlapping / Multiple Zones	YES	0.1	NA	NO
TCGA-CH-5769-01	48	NO	M0	NA	YES	62	NA	60	2.04	0:DiseaseFree	NO	0.0284	5	4	NA	9	Prostate Adenocarcinoma Acinar Type	YES	T3b	NA	YES	11.16	NA	NO
TCGA-CH-5771-01	63	NO	M0	NA	YES	31	NA	396	13.01	0:DiseaseFree	NO	0.0353	4	3	5	7	Prostate Adenocarcinoma Acinar Type	YES	T2c	NA	YES	0.03	NA	NO
TCGA-CH-5772-01	63	NO	M0	NA	YES	90	NA	424	15.97	0:DiseaseFree	YES	0.0255	4	5	3	9	Prostate Adenocarcinoma Acinar Type	YES	T3a	NA	YES	0.03	NA	NO
TCGA-CH-5788-01	69	YES	M0	NA	YES	31	NA	786	26.97	0:DiseaseFree	NO	0.2537	4	3	5	7	Prostate Adenocarcinoma Acinar Type	YES	T3b	NA	YES	3.58	NA	NO
TCGA-CH-5789-01	61	NO	M0	NA	YES	NA	NA	229	9.99	0:DiseaseFree	NA	0	3	4	NA	7	Prostate Adenocarcinoma Acinar Type	NA	T3a	Peripheral Zone	YES	0.02	NA	NO
TCGA-CH-5790-01	64	NO	M0	NA	NO	NA	NA	914	32	0:DiseaseFree	NO	0.0336	3	4	NA	7	Prostate Adenocarcinoma Acinar Type	YES	T2c	NA	YES	0.1	NA	NO
TCGA-CH-5791-01	72	NO	M0	NA	NO	61	NA	882	32	1:Recurred/Progressed	NO	0.1138	3	4	NA	7	Prostate Adenocarcinoma Acinar Type	YES	T3a	Peripheral Zone	YES	0.18	NA	NO
TCGA-CH-5792-01	57	NO	M0	NA	NO	91	NA	91	2.99	0:DiseaseFree	NO	0.0871	4	5	NA	9	Prostate Adenocarcinoma Acinar Type	YES	T3a	NA	YES	11.49	NA	NO
TCGA-CH-5794-01	65	NO	M0	NA	YES	62	NA	821	28.98	0:DiseaseFree	NO	0.044	3	4	NA	7	Prostate Adenocarcinoma Acinar Type	YES	T2b	Peripheral Zone	YES	0.01	NA	NO
TCGA-EJ-5494-01	50	NO	M0	T2a	NA	NA	NA	184	48.52	0:DiseaseFree	NA	0.0008	4	3	4	7	Prostate Adenocarcinoma Acinar Type	YES	T3a	NA	YES	NA	NA	NO
TCGA-EJ-5495-01	68	NO	M0	T1c	NO	26	NA	606	57.82	0:DiseaseFree	NO	0.0709	5	3	4	8	Prostate Adenocarcinoma Acinar Type	YES	T3b	NA	YES	0.13	NA	NO
TCGA-EJ-5496-01	59	NO	M0	T1c	YES	15	NA	595	19.55	0:DiseaseFree	NO	0.0687	3	4	4	7	Prostate Adenocarcinoma Acinar Type	YES	T2c	Overlapping / Multiple Zones	YES	0.1	NA	NO
TCGA-EJ-5497-01	47	NO	M0	T2c	NO	NA	NA	204	13.3	0:DiseaseFree	NO	0.0283	3	4	3	7	Prostate Adenocarcinoma Acinar Type	YES	T2c	Overlapping / Multiple Zones	YES	0.1	NA	NO
TCGA-EJ-5498-01	56	NO	NA	T2c	YES	12	NA	537	56.5	0:DiseaseFree	NO	0.0012	4	3	3	7	Prostate Adenocarcinoma Acinar Type	YES	T2c	Overlapping / Multiple Zones	YES	0.1	NA	NO
TCGA-EJ-5499-01	61	NO	M0	T2b	NA	NA	NA	533	46.48	0:DiseaseFree	NA	0.0438	4	3	3	7	Prostate Adenocarcinoma Acinar Type	YES	T3a	Overlapping / Multiple Zones	YES	0.1	NA	NO
TCGA-EJ-5501-01	55	NO	M0	T2b	YES	9	NA	729	44.84	0:DiseaseFree	NO	0.0709	4	3	5	7	Prostate Adenocarcinoma Acinar Type	YES	T3b	Overlapping / Multiple Zones	YES	0.1	NA	NO
TCGA-EJ-5502-01	50	NO	M0	T2c	YES	7	NA	603	38.47	0:DiseaseFree	NO	0	4	3	3	7	Prostate Adenocarcinoma Acinar Type	YES	T2c	Overlapping / Multiple Zones	YES	0.1	NA	NO
TCGA-EJ-5503-01	50	NO	M0	T2b	YES	31	NA	530	45.7	0:DiseaseFree	NO	0.0002	5	3	4	8	Prostate Adenocarcinoma Acinar Type	YES	T3a	Overlapping / Multiple Zones	YES	0.1	NA	NO
TCGA-EJ-5504-01	65	YES	M0	T2c	YES	25	NA	77	46.88	0:DiseaseFree	NO	0.119	4	3	5	7	Prostate Adenocarcinoma Acinar Type	YES	T3a	Overlapping / Multiple Zones	YES	1	NA	NO
TCGA-EJ-5505-01	57	NO	M0	T1c	YES	12	NA	448	30.29	0:DiseaseFree	NO	0.0415	4	3	3	7	Prostate Adenocarcinoma Acinar Type	YES	T2c	NA	YES	0.1	NA	NO
TCGA-EJ-5506-01	67	NO	M0	T3b	NO	NA	NA	356	45.37	0:DiseaseFree	NO	0	5	3	4	8	Prostate Adenocarcinoma Acinar Type	YES	T3b	NA	YES	0.1	NA	NO
TCGA-EJ-5507-01	54	NO	M0	T2c	NO	NA	NA	182	47.86	0:DiseaseFree	NO	0.1945	4	5	4	9	Prostate Adenocarcinoma Acinar Type	YES	T3b	NA	YES	0.1	NA	NO
TCGA-EJ-5508-01	65	NO	M0	T1c	NO	NA	NA	907	64.55	0:DiseaseFree	NO	0.0136	3	4	4	7	Prostate Adenocarcinoma Acinar Type	YES	T3a	NA	YES	0.1	NA	NO
TCGA-EJ-5509-01	63	NO	M0	T2a	NO	NA	NA	1102	48.09	0:DiseaseFree	NO	0.1386	3	4	3	7	Prostate Adenocarcinoma Acinar Type	YES	T2c	NA	YES	0.1	NA	NO
TCGA-EJ-5510-01	48	NO	M0	T1c	YES	14	NA	738	61.99	0:DiseaseFree	NO	0.1085	4	3	3	7	Prostate Adenocarcinoma Acinar Type	YES	T2c	NA	YES	0.1	NA	NO
TCGA-EJ-5511-01	55	NO	M0	T2b	NO	18	NA	788	48.49	0:DiseaseFree	NO	0.1235	3	4	4	7	Prostate Adenocarcinoma Acinar Type	YES	T3a	NA	YES	0.04	NA	NO
TCGA-EJ-5512-01	46	NO	M0	T1c	NA	NA	NA	782	56.93	0:DiseaseFree	NA	0.0309	3	4	3	7	Prostate Adenocarcinoma Acinar Type	YES	T2c	NA	YES	0	NA	NO
TCGA-EJ-5514-01	66	NO	M0	T1c	NO	7	NA	724	60.09	0:DiseaseFree	NO	0.1629	4	5	4	9	Prostate Adenocarcinoma Acinar Type	YES	T2c	NA	YES	0.1	NA	NO
TCGA-EJ-5515-01	60	NO	M0	T1c	YES	30	NA	1061	60.18	0:DiseaseFree	NO	0	3	4	4	7	Prostate Adenocarcinoma Acinar Type	YES	T3a	NA	YES	0.1	NA	NO
TCGA-EJ-5516-01	49	NO	M0	T2b	NO	0	NA	730	62.06	0:DiseaseFree	NO	0.0454	3	4	3	7	Prostate Adenocarcinoma Acinar Type	YES	T3a	NA	YES	0.12	NA	NO
TCGA-EJ-5517-01	55	NO	M0	T1c	NO	NA	NA	187	62.06	0:DiseaseFree	NO	0.0327	3	3	2	6	Prostate Adenocarcinoma Acinar Type	YES	T2c	NA	YES	0.1	NA	NO
TCGA-EJ-5518-01	66	NO	M0	T3b	NO	32	NA	1195	69.12	1:Recurred/Progressed	NO	0.179	4	5	4	9	Prostate Adenocarcinoma Acinar Type	NA	T4	Overlapping / Multiple Zones	YES	0.1	NA	NO
TCGA-EJ-5519-01	64	YES	M0	T2c	NO	13	NA	1153	64.45	0:DiseaseFree	NO	0.1289	4	4	3	8	Prostate Adenocarcinoma Acinar Type	YES	T3b	Overlapping / Multiple Zones	YES	0.2	NA	NO
TCGA-EJ-5521-01	63	NO	M0	T1c	NO	NA	NA	240	74.87	0:DiseaseFree	NO	0.0736	3	4	3	7	Prostate Adenocarcinoma Acinar Type	YES	T3a	NA	YES	0.1	NA	NO
TCGA-EJ-5522-01	51	NO	M0	T2a	NO	NA	NA	1403	68.3	0:DiseaseFree	NO	0.0245	3	4	3	7	Prostate Adenocarcinoma Acinar Type	YES	T2c	Overlapping / Multiple Zones	YES	0.1	NA	NO
TCGA-EJ-5524-01	57	NO	M0	T2b	NO	NA	NA	811	8.71	1:Recurred/Progressed	NO	0.0951	4	5	3	9	Prostate Adenocarcinoma Acinar Type	YES	T3a	NA	YES	0.1	NA	NO
TCGA-EJ-5525-01	67	YES	M0	T3a	YES	-6	NA	521	17.94	1:Recurred/Progressed	NO	0.2169	4	5	3	9	Prostate Adenocarcinoma Acinar Type	YES	T2c	NA	YES	3	NA	NO
TCGA-EJ-5526-01	56	NO	M0	T1c	YES	19	NA	175	62.71	1:Recurred/Progressed	NO	0.1147	4	4	3	8	Prostate Adenocarcinoma Acinar Type	YES	T3a	NA	YES	0.1	NA	NO
TCGA-EJ-5527-01	69	NO	M0	T2a	NO	NA	NA	217	58.41	0:DiseaseFree	NO	0.0694	4	3	3	7	Prostate Adenocarcinoma Acinar Type	YES	T3a	NA	YES	0.1	NA	NO
TCGA-EJ-5530-01	61	NO	M0	T2c	NO	NA	NA	586	60.18	0:DiseaseFree	NO	0.015	3	4	3	7	Prostate Adenocarcinoma Acinar Type	YES	T2c	NA	YES	0.1	NA	NO
TCGA-EJ-5531-01	62	NO	M0	T2b	NO	NA	NA	724	41.82	0:DiseaseFree	NO	0.0111	4	3	3	7	Prostate Adenocarcinoma Acinar Type	YES	T3a	NA	YES	0.1	NA	NO
TCGA-EJ-5532-01	57	NO	M0	T1c	NO	NA	NA	926	60.05	0:DiseaseFree	NO	0.0722	3	4	3	7	Prostate Adenocarcinoma Acinar Type	YES	T3a	NA	YES	0.1	NA	NO
TCGA-EJ-5542-01	60	NO	M0	T2b	YES	8	NA	519	49.7	0:DiseaseFree	YES	0.0794	3	4	3	7	Prostate Adenocarcinoma Acinar Type	YES	T3a	NA	YES	0.1	NA	NO
TCGA-EJ-7115-01	65	NO	M0	T1c	YES	10	NA	204	88.27	0:DiseaseFree	NO	0.0616	4	3	2	7	Prostate Adenocarcinoma Acinar Type	YES	T3a	NA	YES	0.1	NA	NO
TCGA-EJ-7123-01	59	NO	M0	T1c	NO	NA	NA	1491	84.49	0:DiseaseFree	NO	0.076	3	4	3	7	Prostate Adenocarcinoma Acinar Type	YES	T2c	NA	YES	0.1	NA	NO
TCGA-EJ-7125-01	44	NO	M0	T1c	NO	12	NA	1860	93.63	0:DiseaseFree	NO	0.0036	3	4	3	7	Prostate Adenocarcinoma Acinar Type	YES	T2c	NA	YES	0.1	NA	NO
TCGA-EJ-7218-01	71	NO	M0	T2a	NA	NA	2397	1473	83.51	0:DiseaseFree	NA	0.0499	3	4	NA	7	Prostate Adenocarcinoma Acinar Type	YES	T2c	NA	YES	0.1	NO	NO
TCGA-EJ-7312-01	58	NO	M0	T3b	NA	NA	832	376	36.1	0:DiseaseFree	NA	0.1523	4	3	NA	7	Prostate Adenocarcinoma Acinar Type	YES	T3b	NA	YES	0.1	NO	NO
TCGA-EJ-7314-01	62	NO	M0	T2c	YES	NA	NA	295	37.78	0:DiseaseFree	NO	0.0268	4	3	5	7	Prostate Adenocarcinoma Acinar Type	YES	T3b	NA	YES	0.1	NA	NO
TCGA-EJ-7315-01	68	NO	M0	T2a	NO	NA	NA	289	33.11	0:DiseaseFree	NO	0.091	4	3	5	7	Prostate Adenocarcinoma Acinar Type	YES	T3a	NA	YES	0.1	NA	NO
TCGA-EJ-7317-01	71	NO	M0	T1c	NA	NA	NA	285	25.33	0:DiseaseFree	NA	0.0281	3	4	3	7	Prostate Adenocarcinoma Acinar Type	YES	T2c	NA	YES	0.1	NA	NO
TCGA-EJ-7318-01	51	YES	M0	T3a	NA	NA	757	189	12.48	1:Recurred/Progressed	NA	0.0309	4	3	NA	7	Prostate Adenocarcinoma Acinar Type	NO	T3a	NA	YES	0.08	NO	NO
TCGA-EJ-7321-01	57	NO	M0	T1c	NO	10	NA	128	27.07	0:DiseaseFree	NO	0.0318	3	3	4	6	Prostate Adenocarcinoma Acinar Type	YES	T3a	NA	YES	0.1	NA	NO
TCGA-EJ-7325-01	63	NO	M0	T3b	NA	NA	855	507	35.15	0:DiseaseFree	NA	0.0457	3	4	NA	7	Prostate Adenocarcinoma Acinar Type	YES	T3b	NA	YES	0.1	NO	NO
TCGA-EJ-7327-01	61	NO	M0	T2a	NO	NA	NA	175	30.32	0:DiseaseFree	NO	0.0189	3	4	5	7	Prostate Adenocarcinoma Acinar Type	YES	T3b	NA	YES	0.1	NA	NO
TCGA-EJ-7328-01	70	NA	M0	T1c	NO	NA	NA	NA	27.66	0:DiseaseFree	NO	0.036	4	3	5	7	Prostate Adenocarcinoma Acinar Type	YES	T3a	NA	YES	NA	NA	NO
TCGA-EJ-7330-01	68	NO	M0	T1c	NO	NA	NA	191	6.27	0:DiseaseFree	NO	0.1741	4	3	5	7	Prostate Adenocarcinoma Acinar Type	YES	T3a	NA	YES	0.1	NA	NO
TCGA-EJ-7331-01	64	YES	M0	T1c	NO	NA	NA	189	24.38	0:DiseaseFree	NO	0.0322	3	4	3	7	Prostate Adenocarcinoma Acinar Type	YES	T2c	NA	YES	0.8	NA	NO
TCGA-EJ-7781-01	65	NO	M0	T1c	NO	NA	NA	169	35.25	0:DiseaseFree	NO	0.064	3	4	5	7	Prostate Adenocarcinoma Acinar Type	YES	T2c	NA	YES	0.1	NA	NO
TCGA-EJ-7782-01	71	NO	M0	T2c	NO	49	NA	350	38.34	0:DiseaseFree	NO	0.1234	4	4	4	8	Prostate Adenocarcinoma Acinar Type	YES	T2c	NA	YES	0.1	NA	NO
TCGA-EJ-7783-01	70	YES	M0	T2c	NO	NA	NA	172	25.85	0:DiseaseFree	NO	0.0357	4	3	4	7	Prostate Adenocarcinoma Acinar Type	YES	T3a	NA	YES	0.7	NA	NO
TCGA-EJ-7784-01	63	NO	M0	T2c	YES	0	NA	167	25.66	0:DiseaseFree	NO	0.2403	4	3	4	7	Prostate Adenocarcinoma Acinar Type	YES	T2c	NA	YES	0.1	NA	NO
TCGA-EJ-7785-01	54	NO	M0	T2b	NO	NA	NA	259	38.67	0:DiseaseFree	NO	0.0206	3	4	3	7	Prostate Adenocarcinoma Acinar Type	YES	T3a	NA	YES	0.1	NA	NO
TCGA-EJ-7786-01	62	NO	M0	T1c	NO	NA	NA	79	36.01	0:DiseaseFree	NO	0.0839	3	4	3	7	Prostate Adenocarcinoma Acinar Type	YES	T2c	NA	YES	0.1	NA	NO
TCGA-EJ-7788-01	53	NO	M0	T3b	NO	NA	NA	52	28.22	0:DiseaseFree	NO	0.0647	3	4	5	7	Prostate Adenocarcinoma Acinar Type	YES	T3b	NA	YES	0.2	NA	NO
TCGA-EJ-7789-01	66	NA	M0	T1c	NO	NA	NA	NA	36.3	0:DiseaseFree	NO	0.3433	4	3	5	7	Prostate Adenocarcinoma Acinar Type	YES	T3a	NA	YES	NA	NA	NO
TCGA-EJ-7791-01	67	NO	M0	T1c	NO	NA	NA	217	36.73	0:DiseaseFree	NO	0.0001	3	4	4	7	Prostate Adenocarcinoma Acinar Type	YES	T2c	NA	YES	0.1	NA	NO
TCGA-EJ-7792-01	53	NO	M0	T1c	NO	NA	NA	526	45.86	0:DiseaseFree	NO	0.0252	3	4	4	7	Prostate Adenocarcinoma Acinar Type	YES	T2c	NA	YES	0.13	NA	NO
TCGA-EJ-7793-01	49	NO	M0	T2c	NO	NA	NA	114	3.75	0:DiseaseFree	NO	0.0031	3	4	4	7	Prostate Adenocarcinoma Acinar Type	NO	T2c	NA	YES	0.1	NA	NO
TCGA-EJ-7794-01	67	NO	M0	T2c	YES	35	NA	285	42.9	0:DiseaseFree	NO	0.0372	3	4	3	7	Prostate Adenocarcinoma Acinar Type	YES	T2c	NA	YES	0.1	NA	NO
TCGA-EJ-7797-01	53	NO	M0	T1c	NO	NA	NA	187	32.29	0:DiseaseFree	NO	0.015	3	4	4	7	Prostate Adenocarcinoma Acinar Type	YES	T2c	NA	YES	0.1	NA	NO
TCGA-EJ-8468-01	63	NO	NA	T3a	YES	23	NA	1961	77.1	0:DiseaseFree	NA	0.0819	4	4	3	8	Prostate Adenocarcinoma Acinar Type	YES	T3a	NA	YES	0.1	NO	NO
TCGA-EJ-8469-01	46	YES	M0	T3a	YES	NA	NA	1925	63.24	1:Recurred/Progressed	NA	0.1805	4	5	3	9	Prostate Adenocarcinoma Acinar Type	YES	T3a	NA	YES	3.1	NO	NO
TCGA-EJ-8470-01	58	NA	M0	T2c	NA	NA	NA	NA	38.07	0:DiseaseFree	NA	0.0984	4	3	NA	7	Prostate Adenocarcinoma Acinar Type	YES	T2c	NA	YES	NA	NO	NO
TCGA-EJ-8472-01	63	YES	M0	T3a	NA	NA	NA	196	6.44	1:Recurred/Progressed	NA	0.2158	4	4	3	8	Prostate Adenocarcinoma Acinar Type	YES	T3a	NA	YES	0.4	NO	NO
TCGA-EJ-8474-01	69	NO	M0	T3a	YES	51	NA	766	25.16	0:DiseaseFree	NA	0.0311	4	4	NA	8	Prostate Adenocarcinoma Acinar Type	YES	T3a	NA	YES	0.01	NO	NO
TCGA-EJ-A46B-01	66	NO	M0	T1c	YES	10	114	157	21.58	0:DiseaseFree	NA	0	4	4	3	8	Prostate Adenocarcinoma Acinar Type	YES	T3a	NA	YES	0.1	NO	NO
TCGA-EJ-A46D-01	53	NO	M0	T2c	NA	42	181	122	20.57	0:DiseaseFree	NA	0.0004	3	5	4	8	Prostate Adenocarcinoma Acinar Type	YES	T2c	NA	YES	0.03	NO	NO
TCGA-EJ-A46E-01	57	NO	M0	T1c	YES	NA	489	503	17.21	0:DiseaseFree	NA	0	4	4	NA	8	Prostate Adenocarcinoma Acinar Type	YES	NA	NA	YES	0.1	NO	NO
TCGA-EJ-A46F-01	57	YES	M0	T2c	YES	166	286	215	7.06	1:Recurred/Progressed	NA	0.1446	4	4	3	8	Prostate Adenocarcinoma Acinar Type	YES	T3b	NA	YES	19.8	NO	NO
TCGA-EJ-A46G-01	71	NO	M0	T3a	NA	28	219	93	21.94	0:DiseaseFree	NA	0.2006	4	4	5	8	Prostate Adenocarcinoma, Other Subtype	YES	T3a	NA	YES	0.1	NO	NO
TCGA-EJ-A46H-01	60	NO	M0	T1c	NA	-6	188	131	23.78	0:DiseaseFree	NA	0	3	4	NA	7	Prostate Adenocarcinoma Acinar Type	YES	T2c	NA	YES	0.1	NO	NO
TCGA-EJ-A46I-01	57	NO	M0	T1c	NA	NA	520	484	21.94	0:DiseaseFree	NA	0	3	4	NA	7	Prostate Adenocarcinoma Acinar Type	NA	T3a	NA	YES	0.1	NO	NO
TCGA-EJ-A65B-01	55	NO	M0	T3b	NA	NA	359	536	23.32	0:DiseaseFree	NA	0	4	5	NA	9	Prostate Adenocarcinoma, Other Subtype	YES	T3b	NA	YES	0.01	NO	NO
TCGA-EJ-A65D-01	66	NO	M0	T3a	NA	NA	240	393	12.91	0:DiseaseFree	NA	0.1029	4	4	NA	8	Prostate Adenocarcinoma, Other Subtype	YES	T3a	NA	YES	0.1	NO	NO
TCGA-EJ-A65E-01	67	NO	M0	T3b	NA	NA	289	254	13.7	0:DiseaseFree	NA	0.0394	4	3	NA	7	Prostate Adenocarcinoma, Other Subtype	YES	T3b	NA	YES	0.1	NO	NO
TCGA-EJ-A65F-01	59	YES	M0	T3b	NA	NA	293	75	2.46	1:Recurred/Progressed	NA	0.1558	4	5	NA	9	Prostate Adenocarcinoma, Other Subtype	YES	T3b	NA	YES	0.8	NO	NO
TCGA-EJ-A65G-01	57	NO	M0	T2c	NA	NA	299	152	21.88	0:DiseaseFree	NA	0	3	5	NA	8	Prostate Adenocarcinoma Acinar Type	YES	T2c	NA	YES	0.1	NO	NO
TCGA-EJ-A65J-01	62	NO	M0	T3a	NA	NA	218	91	14.82	0:DiseaseFree	NA	0.078	4	5	NA	9	Prostate Adenocarcinoma Acinar Type	YES	T3a	NA	YES	0.1	NO	NO
TCGA-EJ-A65M-01	65	NO	M0	T2c	NA	NA	69	230	7.56	0:DiseaseFree	NA	0.075	3	3	NA	6	Prostate Adenocarcinoma Acinar Type	YES	T2c	NA	YES	0.1	NO	NO
TCGA-EJ-A6RA-01	70	YES	M0	T3b	NA	NA	213	353	11.6	1:Recurred/Progressed	NA	0	4	4	NA	8	Prostate Adenocarcinoma Acinar Type	YES	T3b	NA	YES	0.652	NO	NO
TCGA-EJ-A6RC-01	64	NO	M0	T1c	NA	NA	631	693	28.68	0:DiseaseFree	NA	0.0002	4	3	NA	7	Prostate Adenocarcinoma Acinar Type	YES	NA	NA	YES	0.1	NO	NO
TCGA-EJ-A7NF-01	56	NO	M0	T2c	NA	NA	195	117	8.21	0:DiseaseFree	NA	0.0162	3	4	NA	7	Prostate Adenocarcinoma Acinar Type	YES	T2c	NA	YES	0.1	NO	NO
TCGA-EJ-A7NG-01	64	NO	M0	T3a	NA	NA	209	264	14.19	0:DiseaseFree	NA	0	3	4	NA	7	Prostate Adenocarcinoma Acinar Type	YES	T3a	NA	YES	0.1	NO	NO
TCGA-EJ-A7NH-01	56	NO	M0	T2c	NA	NA	230	105	15.57	0:DiseaseFree	NA	0.0822	3	4	NA	7	Prostate Adenocarcinoma Acinar Type	YES	T2c	NA	YES	0.1	NO	NO
TCGA-EJ-A7NJ-01	59	NO	M0	T2c	NA	NA	211	92	6.47	0:DiseaseFree	NA	0	4	4	NA	8	Prostate Adenocarcinoma Acinar Type	YES	T2c	NA	YES	0.1	NO	NO
TCGA-EJ-A7NK-01	58	NO	M0	T3a	NA	NA	254	295	15.64	0:DiseaseFree	NA	0.0001	3	4	NA	7	Prostate Adenocarcinoma Acinar Type	YES	T3a	NA	YES	0.1	NO	NO
TCGA-EJ-A7NM-01	64	NO	M0	T3b	NA	NA	115	128	4.2	0:DiseaseFree	NA	0.0738	4	5	NA	9	Prostate Adenocarcinoma, Other Subtype	YES	T3b	NA	YES	0.1	NO	NO
TCGA-EJ-A7NN-01	61	YES	M0	T3b	NA	NA	191	197	6.47	1:Recurred/Progressed	NA	NA	4	3	NA	7	Prostate Adenocarcinoma Acinar Type	YES	T3b	NA	YES	0.3	NO	NO
TCGA-EJ-A8FN-01	58	NO	M0	T2c	NA	NA	203	203	10.81	0:DiseaseFree	NA	0.0836	3	4	NA	7	Prostate Adenocarcinoma Acinar Type	YES	T2c	NA	YES	0.1	NO	NO
TCGA-EJ-A8FO-01	51	NO	M0	T3a	NA	NA	177	156	9.26	0:DiseaseFree	NA	0	4	3	NA	7	Prostate Adenocarcinoma, Other Subtype	YES	T3a	NA	YES	0.1	NO	NO
TCGA-EJ-A8FP-01	59	YES	M0	T2c	NA	NA	145	117	3.84	1:Recurred/Progressed	NA	0.0001	3	5	NA	8	Prostate Adenocarcinoma, Other Subtype	YES	T2c	NA	YES	0.2	NO	NO
TCGA-EJ-A8FS-01	66	YES	M0	T3a	NA	NA	126	216	7.1	1:Recurred/Progressed	NA	0.0934	3	4	NA	7	Prostate Adenocarcinoma Acinar Type	YES	T3a	NA	YES	0.3	NO	NO
TCGA-EJ-A8FU-01	64	NA	M0	T3a	NA	NA	89	NA	4.53	0:DiseaseFree	NA	0	5	3	NA	8	Prostate Adenocarcinoma Acinar Type	YES	T3a	NA	YES	NA	NO	NO
TCGA-EJ-AB20-01	61	NO	M0	T2c	NA	NA	136	131	4.3	0:DiseaseFree	NA	0.0543	3	3	NA	6	Prostate Adenocarcinoma Acinar Type	YES	T2c	NA	YES	0.1	NO	NO
TCGA-EJ-AB27-01	51	NO	M0	T1c	NA	NA	130	145	4.76	0:DiseaseFree	NA	0.0001	3	3	NA	6	Prostate Adenocarcinoma Acinar Type	YES	T2c	NA	YES	0.1	NO	NO
TCGA-FC-7708-01	52	NO	M0	T1c	NO	NA	NA	NA	28.38	0:DiseaseFree	NO	0.0483	4	3	NA	7	Prostate Adenocarcinoma Acinar Type	YES	T3a	Overlapping / Multiple Zones	YES	NA	NA	NO
TCGA-FC-7961-01	62	NA	M0	T1c	YES	NA	NA	NA	15.41	0:DiseaseFree	NA	0.2165	4	5	NA	9	Prostate Adenocarcinoma Acinar Type	YES	T3a	Peripheral Zone	YES	NA	NA	NO
TCGA-FC-A4JI-01	70	NA	M0	T4	YES	12	101	NA	28.81	0:DiseaseFree	NO	0.4645	5	3	NA	8	Prostate Adenocarcinoma Acinar Type	NO	T3a	Central Zone	YES	NA	YES	NO
TCGA-FC-A5OB-01	53	NO	M0	T3a	YES	9	162	110	22.34	0:DiseaseFree	NO	0.0326	4	5	NA	9	Prostate Adenocarcinoma Acinar Type	YES	T3b	Overlapping / Multiple Zones	YES	5.22	NA	NO
TCGA-FC-A66V-01	74	NO	M0	T3b	YES	28	287	-164	17.21	0:DiseaseFree	NO	0	4	3	NA	7	Prostate Adenocarcinoma Acinar Type	YES	T3b	Overlapping / Multiple Zones	YES	10.8	NO	NO
TCGA-FC-A6HD-01	77	NA	M0	T3a	YES	33	140	NA	25.92	0:DiseaseFree	NO	0.0101	4	3	NA	7	Prostate Adenocarcinoma Acinar Type	YES	T3a	Overlapping / Multiple Zones	YES	NA	NA	NO
TCGA-FC-A8O0-01	68	NO	M0	T2c	YES	NA	168	18	20.24	0:DiseaseFree	YES	0.0001	3	3	4	6	Prostate Adenocarcinoma Acinar Type	YES	T3a	Peripheral Zone	YES	7.82	NA	NO
TCGA-G9-6329-01	67	NO	M0	T1c	YES	10	NA	923	41.59	0:DiseaseFree	NO	0.0115	3	4	NA	7	Prostate Adenocarcinoma Acinar Type	NO	T2c	NA	NO	0.03	NA	YES
TCGA-G9-6332-01	55	NA	M0	T2b	YES	11	NA	2090	42.21	1:Recurred/Progressed	NO	0.0657	4	3	NA	7	Prostate Adenocarcinoma Acinar Type	YES	T3a	NA	NO	0.73	NA	YES
TCGA-G9-6333-01	66	NO	M0	T1c	YES	1102	NA	1920	80.98	0:DiseaseFree	NO	0.0463	4	3	NA	7	Prostate Adenocarcinoma Acinar Type	YES	T2c	NA	NO	0.03	NA	YES
TCGA-G9-6336-01	57	NO	M0	T2c	YES	98	NA	1669	67.94	0:DiseaseFree	NO	0.0001	3	4	NA	7	Prostate Adenocarcinoma Acinar Type	YES	NA	NA	NO	0.1	NA	YES
TCGA-G9-6338-01	61	NA	M0	T1c	YES	13	NA	1634	66.62	0:DiseaseFree	NO	0.1109	4	3	NA	7	Prostate Adenocarcinoma Acinar Type	YES	T3a	NA	NO	0.05	NA	YES
TCGA-G9-6339-01	58	NO	M0	T3b	NO	4	NA	2110	53.68	1:Recurred/Progressed	NO	0.0368	3	4	NA	7	Prostate Adenocarcinoma Acinar Type	YES	T3b	NA	NO	0.03	NO	YES
TCGA-G9-6342-01	61	NO	M0	T2c	YES	32	NA	1338	55.72	0:DiseaseFree	NO	0.0524	3	3	4	6	Prostate Adenocarcinoma Acinar Type	NO	T3a	NA	NO	0.05	NA	YES
TCGA-G9-6343-01	62	NO	M0	T2a	NO	NA	NA	554	80.49	0:DiseaseFree	NO	0.0142	4	3	NA	7	Prostate Adenocarcinoma Acinar Type	NO	T2c	NA	NO	0.03	NA	YES
TCGA-G9-6347-01	59	NO	M0	T1c	NO	NA	NA	1718	68.63	0:DiseaseFree	NO	0.0001	3	3	NA	6	Prostate Adenocarcinoma Acinar Type	NO	T2c	Peripheral Zone	NO	0.03	NO	YES
TCGA-G9-6348-01	68	NO	M0	T3a	YES	31	NA	1136	49.77	0:DiseaseFree	NO	0.082	3	4	NA	7	Prostate Adenocarcinoma Acinar Type	NA	T2c	NA	NO	0.02	NA	YES
TCGA-G9-6351-01	51	NO	M0	T1c	YES	8	NA	1215	67.28	0:DiseaseFree	NO	0.0335	3	4	NA	7	Prostate Adenocarcinoma Acinar Type	NO	T2c	NA	NO	0.03	NA	YES
TCGA-G9-6353-01	58	NO	M0	T1c	NO	NA	NA	590	50.66	0:DiseaseFree	NO	0	3	4	NA	7	Prostate Adenocarcinoma Acinar Type	NO	T3a	Peripheral Zone	NO	0.1	NA	YES
TCGA-G9-6354-01	55	NO	M0	T1c	NO	NA	NA	525	67.87	0:DiseaseFree	NO	0.0579	3	4	NA	7	Prostate Adenocarcinoma Acinar Type	NO	T2b	NA	NO	0.03	NO	YES
TCGA-G9-6356-01	60	NO	M0	T1c	YES	24	NA	986	47.11	0:DiseaseFree	NO	0.0021	4	5	3	9	Prostate Adenocarcinoma Acinar Type	YES	T3b	NA	NO	0.13	NA	YES
TCGA-G9-6361-01	61	NO	M0	T2c	YES	38	NA	1002	46.48	0:DiseaseFree	NO	0.0515	3	4	NA	7	Prostate Adenocarcinoma Acinar Type	YES	T3a	NA	NO	0.1	NA	YES
TCGA-G9-6362-01	57	NO	M0	T1c	NO	8	NA	815	47.4	0:DiseaseFree	NO	0.0786	4	3	5	7	Prostate Adenocarcinoma Acinar Type	YES	T3a	NA	NO	0.07	NA	YES
TCGA-G9-6363-01	64	NO	M0	T2b	YES	58	NA	993	45.27	0:DiseaseFree	NO	0.0845	4	3	NA	7	Prostate Adenocarcinoma Acinar Type	YES	T4	NA	NO	0.03	NA	YES
TCGA-G9-6364-01	72	NO	M0	NA	NO	NA	NA	841	39.36	0:DiseaseFree	NO	0.0368	3	4	NA	7	Prostate Adenocarcinoma Acinar Type	YES	T3a	NA	NO	0.03	NA	YES
TCGA-G9-6365-01	71	NO	NA	T2a	NO	NA	NA	804	44.78	0:DiseaseFree	NO	0.0142	3	4	NA	7	Prostate Adenocarcinoma Acinar Type	YES	T4	NA	NO	0.01	NA	YES
TCGA-G9-6366-01	61	NO	NA	T1c	NO	NA	NA	101	63.96	0:DiseaseFree	NO	0.1159	4	3	NA	7	Prostate Adenocarcinoma Acinar Type	NO	T3b	NA	NO	0.1	NA	YES
TCGA-G9-6367-01	60	NA	M0	T2b	YES	30	NA	836	40.14	0:DiseaseFree	NO	0	4	5	3	9	Prostate Adenocarcinoma Acinar Type	YES	T3a	NA	NO	0.42	NA	YES
TCGA-G9-6369-01	55	NO	M0	T1c	YES	35	NA	851	39.91	0:DiseaseFree	NO	0.0878	4	3	NA	7	Prostate Adenocarcinoma Acinar Type	YES	T2c	NA	NO	0.03	NA	YES
TCGA-G9-6370-01	52	NO	M0	T1c	NO	NA	NA	806	37.98	0:DiseaseFree	NO	0	3	4	NA	7	Prostate Adenocarcinoma Acinar Type	YES	T3b	NA	NO	0.03	NA	YES
TCGA-G9-6371-01	58	NO	M0	T1c	NO	NA	NA	846	40.28	0:DiseaseFree	NO	0.0138	3	3	NA	6	Prostate Adenocarcinoma Acinar Type	NO	T2c	NA	NO	0.03	NA	YES
TCGA-G9-6373-01	68	NA	M0	T2b	NO	29	NA	NA	26.64	0:DiseaseFree	NO	0.1457	4	3	NA	7	Prostate Adenocarcinoma Acinar Type	NO	T3a	NA	NO	NA	NA	YES
TCGA-G9-6377-01	61	NO	M0	T2b	YES	36	NA	518	31.47	0:DiseaseFree	NO	0.1123	3	4	NA	7	Prostate Adenocarcinoma Acinar Type	YES	T2c	NA	NO	0.03	NA	YES
TCGA-G9-6378-01	54	NO	M0	T1c	YES	-176	NA	223	37.94	0:DiseaseFree	NO	0.0009	3	4	NA	7	Prostate Adenocarcinoma Acinar Type	NO	T2c	NA	NO	0.03	NA	YES
TCGA-G9-6379-01	68	NO	M0	T1b	NO	NA	NA	1393	58.41	0:DiseaseFree	NO	0.0722	4	3	5	7	Prostate Adenocarcinoma Acinar Type	YES	T3b	NA	NO	0.03	NO	YES
TCGA-G9-6384-01	53	NO	M0	T1c	NO	NA	NA	390	25.13	0:DiseaseFree	NO	0.0537	3	4	NA	7	Prostate Adenocarcinoma Acinar Type	YES	T3a	NA	NO	0.03	NA	YES
TCGA-G9-6385-01	66	NO	M0	T1c	NO	12	NA	336	27.27	0:DiseaseFree	NO	0	3	4	NA	7	Prostate Adenocarcinoma Acinar Type	NO	T2c	NA	NO	0.064	NA	YES
TCGA-G9-6494-01	66	NA	M0	T1c	YES	-13	NA	1423	58.18	0:DiseaseFree	NO	0.1102	4	3	NA	7	Prostate Adenocarcinoma Acinar Type	YES	T4	NA	NO	1.13	NA	YES
TCGA-G9-6496-01	61	NO	M0	T1c	YES	19	NA	703	56.7	0:DiseaseFree	NO	0.0874	4	3	NA	7	Prostate Adenocarcinoma Acinar Type	YES	T2c	NA	NO	0.03	NA	YES
TCGA-G9-6498-01	53	NO	M0	T1c	NO	47	NA	1608	44.09	1:Recurred/Progressed	NO	0.0109	3	4	NA	7	Prostate Adenocarcinoma Acinar Type	NO	T3a	NA	NO	0.03	NO	YES
TCGA-G9-6499-01	66	NO	M0	T3a	YES	56	NA	1109	50.69	0:DiseaseFree	NO	0.2884	4	5	NA	9	Prostate Adenocarcinoma Acinar Type	YES	T3a	NA	NO	0.11	NA	YES
TCGA-G9-7509-01	48	NO	M0	T1c	NO	NA	NA	352	52.89	0:DiseaseFree	NO	0.0096	3	3	4	6	Prostate Adenocarcinoma Acinar Type	NO	T2c	NA	NO	0.03	NO	YES
TCGA-G9-7510-01	66	NO	M0	T1c	YES	22	NA	674	38.93	0:DiseaseFree	NO	0.0311	4	4	5	8	Prostate Adenocarcinoma Acinar Type	YES	T3a	NA	NO	0.03	NO	YES
TCGA-G9-7519-01	58	NO	M0	T1c	YES	7	NA	457	27.89	0:DiseaseFree	NO	0.0001	3	4	NA	7	Prostate Adenocarcinoma Acinar Type	NO	T2c	NA	NO	0.03	NO	YES
TCGA-G9-7521-01	52	NO	M0	T3a	YES	13	NA	487	30.95	0:DiseaseFree	YES	0.189	4	4	5	8	Prostate Adenocarcinoma Acinar Type	YES	T3a	NA	NO	0.06	NO	YES
TCGA-G9-7522-01	49	NO	M0	T1c	NO	NA	NA	452	35.41	0:DiseaseFree	NO	0.0051	3	4	NA	7	Prostate Adenocarcinoma Acinar Type	YES	T2c	NA	NO	0.1	NO	YES
TCGA-G9-7523-01	44	NO	M0	T1c	YES	20	NA	324	28.15	0:DiseaseFree	NO	0.0001	5	5	NA	10	Prostate Adenocarcinoma Acinar Type	YES	T3a	NA	NO	0.03	NO	YES
TCGA-G9-7525-01	64	NO	M0	T1c	YES	12	NA	512	32.65	0:DiseaseFree	NO	0.0583	4	3	NA	7	Prostate Adenocarcinoma Acinar Type	YES	T2c	NA	NO	0.03	NO	YES
TCGA-G9-A9S0-01	53	YES	M0	T2a	YES	73	840	759	21.35	1:Recurred/Progressed	NO	0.1906	4	4	5	8	Prostate Adenocarcinoma Acinar Type	YES	T3b	Overlapping / Multiple Zones	NO	10.87	YES	YES
TCGA-G9-A9S4-01	62	NO	M0	T2a	YES	14	610	753	29.76	0:DiseaseFree	NO	NA	4	4	5	8	Prostate Adenocarcinoma Acinar Type	YES	T3b	Overlapping / Multiple Zones	NO	0.03	NO	YES
TCGA-G9-A9S7-01	55	NO	M0	T2a	YES	32	452	643	23.92	0:DiseaseFree	NO	0.0549	4	4	NA	8	Prostate Adenocarcinoma Acinar Type	YES	T3a	Overlapping / Multiple Zones	NO	0.13	YES	YES
TCGA-H9-7775-01	68	NO	NA	NA	NA	NA	NA	73	6.08	0:DiseaseFree	NA	0.0311	3	4	0	7	Prostate Adenocarcinoma Acinar Type	NO	T2c	NA	YES	0.04	NA	NO
TCGA-H9-A6BX-01	60	NO	NA	NA	NO	NA	479	570	30.91	0:DiseaseFree	NO	0	3	3	NA	6	Prostate Adenocarcinoma Acinar Type	NO	T2c	NA	YES	0.04	NO	NO
TCGA-H9-A6BY-01	63	NA	NA	T1c	NA	NA	303	NA	3.68	0:DiseaseFree	NA	0.019	3	4	NA	7	Prostate Adenocarcinoma Acinar Type	YES	T3a	Overlapping / Multiple Zones	YES	NA	NA	NO
TCGA-HC-7075-01	63	NA	M0	T1c	NA	NA	NA	96	19.74	0:DiseaseFree	NA	0.0058	3	3	NA	6	Prostate Adenocarcinoma Acinar Type	NO	T2a	NA	NO	0.01	NA	YES
TCGA-HC-7077-01	64	NA	M0	T1c	NO	-14	NA	1749	69.48	0:DiseaseFree	NO	0.0626	3	3	NA	6	Prostate Adenocarcinoma Acinar Type	NO	T3a	NA	NO	0.83	NA	YES
TCGA-HC-7078-01	69	NA	M0	T1c	NO	NA	NA	1409	65.21	0:DiseaseFree	NO	0.2282	3	4	NA	7	Prostate Adenocarcinoma Acinar Type	YES	T3a	NA	NO	0.01	NA	YES
TCGA-HC-7079-01	51	NA	M0	T3a	NO	NA	NA	126	12.48	1:Recurred/Progressed	NO	0	3	4	NA	7	Prostate Adenocarcinoma Acinar Type	YES	T3a	NA	NO	0.1	NA	YES
TCGA-HC-7080-01	66	NO	M0	T2a	YES	19	NA	104	29.37	1:Recurred/Progressed	NO	0.1135	3	4	NA	7	Prostate Adenocarcinoma Acinar Type	YES	T2a	NA	NO	0.1	NA	YES
TCGA-HC-7081-01	62	NA	NA	NA	NA	NA	NA	NA	37.32	0:DiseaseFree	NA	0.0265	4	5	NA	9	Prostate Adenocarcinoma Acinar Type	NO	T3b	NA	YES	NA	NA	NO
TCGA-HC-7209-01	60	NA	NA	T2b	NA	NA	NA	108	14.45	0:DiseaseFree	NA	0.0422	3	3	NA	6	Prostate Adenocarcinoma Acinar Type	YES	T2c	NA	YES	0.05	NA	NO
TCGA-HC-7210-01	74	NA	NA	NA	NA	NA	NA	149	28.52	0:DiseaseFree	NA	0.0743	3	4	NA	7	Prostate Adenocarcinoma Acinar Type	YES	T2a	NA	YES	0.1	NA	NO
TCGA-HC-7211-01	62	NA	M0	T2a	YES	14	NA	-17	40.11	0:DiseaseFree	NO	0.0483	3	4	NA	7	Prostate Adenocarcinoma Acinar Type	YES	T2c	NA	NO	10.9	NA	YES
TCGA-HC-7212-01	56	NA	M0	NA	NA	NA	NA	424	28.58	0:DiseaseFree	NA	0.0854	3	4	NA	7	Prostate Adenocarcinoma Acinar Type	YES	T2a	NA	YES	0.28	NA	NO
TCGA-HC-7213-01	53	YES	M0	T3b	YES	NA	NA	170	5.58	1:Recurred/Progressed	YES	0.1697	4	5	NA	9	Prostate Adenocarcinoma Acinar Type	YES	T3b	NA	YES	4.09	NA	NO
TCGA-HC-7230-01	50	NA	NA	NA	NA	NA	NA	NA	32.88	0:DiseaseFree	NA	0.0527	3	4	NA	7	Prostate Adenocarcinoma Acinar Type	YES	T2c	NA	YES	3	NA	NO
TCGA-HC-7231-01	66	NA	M0	T1c	NA	NA	NA	NA	30.85	0:DiseaseFree	NA	0.047	3	4	NA	7	Prostate Adenocarcinoma Acinar Type	NO	T2c	NA	YES	NA	NA	NO
TCGA-HC-7232-01	66	NA	NA	NA	NA	NA	NA	NA	25.16	1:Recurred/Progressed	NA	0.1165	4	5	NA	9	Prostate Adenocarcinoma Acinar Type	NO	T3b	NA	YES	NA	NA	NO
TCGA-HC-7233-01	73	NA	NA	NA	NA	NA	NA	NA	44.51	0:DiseaseFree	NA	0.0009	4	3	NA	7	Prostate Adenocarcinoma Acinar Type	YES	T2a	NA	NO	NA	NA	YES
TCGA-HC-7736-01	59	NA	M0	T2b	YES	NA	NA	102	36.24	0:DiseaseFree	NA	0.1245	3	4	NA	7	Prostate Adenocarcinoma Acinar Type	YES	T2c	NA	NO	0.02	NA	YES
TCGA-HC-7737-01	55	NA	M0	T1c	YES	9	NA	147	35.81	0:DiseaseFree	NO	0.0001	3	4	NA	7	Prostate Adenocarcinoma Acinar Type	YES	T2c	NA	NO	0.1	NA	YES
TCGA-HC-7738-01	58	NA	M0	NA	NA	NA	NA	NA	13.8	1:Recurred/Progressed	NA	0.0275	3	4	NA	7	Prostate Adenocarcinoma Acinar Type	NO	T2c	NA	YES	NA	NA	NO
TCGA-HC-7740-01	59	NA	M0	T2a	NA	NA	NA	154	23.55	0:DiseaseFree	NA	0.0002	3	4	NA	7	Prostate Adenocarcinoma Acinar Type	YES	T2c	NA	YES	0	NA	NO
TCGA-HC-7741-01	67	NO	M0	NA	YES	9	NA	146	89.52	0:DiseaseFree	NA	NA	3	4	NA	7	Prostate Adenocarcinoma Acinar Type	YES	T3b	NA	NO	0.1	NO	YES
TCGA-HC-7742-01	58	NO	M0	NA	NA	NA	NA	113	30.81	0:DiseaseFree	NA	0.1224	3	4	NA	7	Prostate Adenocarcinoma Acinar Type	YES	T3a	NA	YES	0.1	NA	NO
TCGA-HC-7744-01	46	NO	M0	NA	YES	10	NA	282	17.44	0:DiseaseFree	YES	0.0174	4	3	NA	7	Prostate Adenocarcinoma Acinar Type	YES	T3b	NA	YES	0.04	NA	NO
TCGA-HC-7745-01	65	NA	NA	NA	NO	NA	NA	NA	23.69	0:DiseaseFree	NO	0.1515	4	3	NA	7	Prostate Adenocarcinoma Acinar Type	YES	T3b	NA	YES	NA	NA	NO
TCGA-HC-7747-01	52	NO	M0	T2b	YES	25	NA	392	24.57	0:DiseaseFree	NO	0.0652	3	4	NA	7	Prostate Adenocarcinoma Acinar Type	YES	T2c	NA	YES	0.19	NA	NO
TCGA-HC-7748-01	60	NA	NA	NA	NA	NA	NA	99	26.02	0:DiseaseFree	NA	0.0414	3	3	NA	6	Prostate Adenocarcinoma Acinar Type	YES	T2a	NA	YES	0.1	NA	NO
TCGA-HC-7749-01	70	NA	M0	NA	NA	NA	NA	102	23.78	0:DiseaseFree	NA	0.0318	4	3	5	7	Prostate Adenocarcinoma Acinar Type	YES	T3a	NA	YES	0.1	NA	NO
TCGA-HC-7750-01	50	NA	M0	T2b	NA	NA	NA	83	17.15	0:DiseaseFree	NA	0.0066	3	4	NA	7	Prostate Adenocarcinoma Acinar Type	NO	T2c	NA	YES	0.1	NA	NO
TCGA-HC-7752-01	61	NA	M0	NA	NA	NA	NA	138	25.69	0:DiseaseFree	NA	0.0251	3	4	NA	7	Prostate Adenocarcinoma Acinar Type	YES	T2c	NA	YES	0.1	NA	NO
TCGA-HC-7817-01	52	NO	M0	NA	YES	NA	NA	171	30.49	0:DiseaseFree	YES	0.0016	4	3	NA	7	Prostate Adenocarcinoma Acinar Type	NO	T3b	NA	YES	0.1	NA	NO
TCGA-HC-7818-01	66	NA	M0	T2b	NA	NA	NA	99	30.81	0:DiseaseFree	NA	0	3	4	NA	7	Prostate Adenocarcinoma Acinar Type	YES	T2c	NA	YES	0.01	NA	NO
TCGA-HC-7819-01	53	NA	M0	T2c	NO	NA	NA	172	17.84	0:DiseaseFree	YES	0.0674	4	4	4	8	Prostate Adenocarcinoma Acinar Type	YES	T2c	Central Zone	YES	0.01	NA	NO
TCGA-HC-7820-01	72	NA	NA	NA	NA	NA	NA	NA	24.54	0:DiseaseFree	NA	0.0386	3	4	NA	7	Prostate Adenocarcinoma Acinar Type	NO	T2c	NA	YES	NA	NA	NO
TCGA-HC-7821-01	54	NO	M0	NA	NA	NA	NA	236	31.41	0:DiseaseFree	NA	0.1347	4	4	NA	8	Prostate Adenocarcinoma Acinar Type	YES	T3b	NA	YES	0.01	NA	NO
TCGA-HC-8212-01	53	NA	NA	NA	NA	NA	NA	640	71.58	0:DiseaseFree	NA	NA	3	4	NA	7	Prostate Adenocarcinoma Acinar Type	YES	T3a	NA	NO	3.27	NO	YES
TCGA-HC-8213-01	48	NA	NA	NA	NA	NA	NA	NA	19.35	0:DiseaseFree	NA	0.0083	3	3	NA	6	Prostate Adenocarcinoma Acinar Type	NO	T2c	NA	YES	NA	NA	NO
TCGA-HC-8216-01	58	NA	M0	T2a	YES	10	NA	137	22.4	0:DiseaseFree	NO	0.0667	4	3	5	7	Prostate Adenocarcinoma Acinar Type	YES	T3a	NA	YES	0.19	NA	NO
TCGA-HC-8256-01	53	NA	M0	NA	NA	NA	NA	NA	28.25	0:DiseaseFree	NA	0.0635	3	4	NA	7	Prostate Adenocarcinoma Acinar Type	NO	T2c	NA	YES	NA	NO	NO
TCGA-HC-8257-01	70	NO	NA	NA	NA	NA	NA	726	23.85	0:DiseaseFree	NA	0.0697	3	4	NA	7	Prostate Adenocarcinoma Acinar Type	YES	T3b	NA	YES	0.1	NO	NO
TCGA-HC-8258-01	56	NO	NA	NA	NA	NA	NA	162	27.83	0:DiseaseFree	NA	0	3	3	NA	6	Prostate Adenocarcinoma Acinar Type	YES	T2c	NA	YES	0.01	NA	NO
TCGA-HC-8259-01	50	NO	M0	T1c	NA	NA	NA	123	30.35	0:DiseaseFree	NA	0.0034	3	3	NA	6	Prostate Adenocarcinoma Acinar Type	NO	T2a	NA	YES	0.01	NO	NO
TCGA-HC-8260-01	43	NO	M0	NA	NA	NA	NA	106	22.54	0:DiseaseFree	NA	0.0003	3	4	NA	7	Prostate Adenocarcinoma Acinar Type	YES	T2c	Peripheral Zone	YES	0.01	NA	NO
TCGA-HC-8261-01	48	NA	NA	NA	NA	NA	NA	NA	17.94	0:DiseaseFree	NA	0.0679	3	4	NA	7	Prostate Adenocarcinoma Acinar Type	NO	T2c	NA	YES	NA	NO	NO
TCGA-HC-8262-01	57	NO	NA	NA	NA	NA	NA	112	22.31	0:DiseaseFree	NA	0.0447	4	4	NA	8	Prostate Adenocarcinoma Acinar Type	YES	T2c	NA	YES	0.1	NA	NO
TCGA-HC-8264-01	60	NA	NA	NA	NA	NA	NA	NA	1.58	0:DiseaseFree	NA	0.0698	4	5	NA	9	Prostate Adenocarcinoma Acinar Type	YES	T3b	NA	YES	NA	NA	NO
TCGA-HC-8265-01	66	NO	NA	NA	NA	NA	NA	119	15.87	0:DiseaseFree	NA	0.1478	3	5	NA	8	Prostate Adenocarcinoma Acinar Type	YES	T3a	NA	YES	0.1	NA	NO
TCGA-HC-8266-01	55	NA	M0	NA	NA	NA	NA	NA	15.54	0:DiseaseFree	NA	0.0385	4	4	NA	8	Prostate Adenocarcinoma Acinar Type	YES	T3b	NA	YES	NA	NA	NO
TCGA-HC-A48F-01	47	NA	M0	T1c	YES	29	115	NA	22.34	0:DiseaseFree	NO	0.3399	4	4	NA	8	Prostate Adenocarcinoma Acinar Type	YES	T2c	Overlapping / Multiple Zones	YES	NA	NA	NO
TCGA-HC-A4ZV-01	56	NA	NA	T2c	NA	NA	79	NA	0.76	0:DiseaseFree	NA	0.3551	5	4	NA	9	Prostate Adenocarcinoma Acinar Type	YES	T3b	Overlapping / Multiple Zones	YES	NA	NA	NO
TCGA-HC-A631-01	67	NA	M0	T2	YES	25	101	NA	1.77	0:DiseaseFree	NA	0.1911	4	5	3	9	Prostate Adenocarcinoma Acinar Type	YES	T2c	NA	YES	NA	NA	NO
TCGA-HC-A632-01	68	NO	M0	T1c	NA	NA	85	NA	2	0:DiseaseFree	NA	0.1546	4	5	NA	9	Prostate Adenocarcinoma Acinar Type	YES	T3a	NA	YES	NA	NA	NO
TCGA-HC-A6AL-01	64	NA	M0	T1c	YES	NA	224	NA	2.2	0:DiseaseFree	NO	0.0662	3	4	NA	7	Prostate Adenocarcinoma Acinar Type	YES	T2c	NA	YES	NA	NA	NO
TCGA-HC-A6AN-01	67	NA	M0	T1c	NA	NA	209	NA	1.61	0:DiseaseFree	NA	0.0831	4	3	NA	7	Prostate Adenocarcinoma Acinar Type	YES	T3a	NA	YES	NA	NA	NO
TCGA-HC-A6AO-01	52	NA	M0	T1c	NO	NA	301	NA	17.41	0:DiseaseFree	YES	0.1062	4	3	NA	7	Prostate Adenocarcinoma Acinar Type	NO	T2c	NA	YES	NA	NA	NO
TCGA-HC-A6AP-01	61	NA	M0	T1c	YES	NA	182	NA	2.33	0:DiseaseFree	NO	0.0485	3	4	NA	7	Prostate Adenocarcinoma Acinar Type	NO	T2c	Overlapping / Multiple Zones	YES	NA	NA	NO
TCGA-HC-A6AQ-01	60	NA	M0	T1c	NO	15	204	NA	3.48	0:DiseaseFree	NO	0.0048	3	4	NA	7	Prostate Adenocarcinoma Acinar Type	NO	T2c	NA	YES	NA	NA	NO
TCGA-HC-A6AS-01	70	NA	M0	T1c	YES	27	127	NA	1.45	0:DiseaseFree	NO	0.0021	3	4	NA	7	Prostate Adenocarcinoma Acinar Type	YES	T2a	NA	YES	NA	NA	NO
TCGA-HC-A6HX-01	55	NA	M0	T1c	NA	NA	112	NA	1.25	0:DiseaseFree	NA	0.004	4	3	5	7	Prostate Adenocarcinoma Acinar Type	YES	T2c	NA	YES	NA	NA	NO
TCGA-HC-A6HY-01	51	NA	M0	T1c	YES	NA	179	NA	4.4	0:DiseaseFree	NA	0.0408	3	4	NA	7	Prostate Adenocarcinoma Acinar Type	NO	T2c	NA	YES	NA	NA	NO
TCGA-HC-A76W-01	73	NO	M0	T2	NO	62	260	213	7	0:DiseaseFree	NO	0.0177	3	4	NA	7	Prostate Adenocarcinoma Acinar Type	YES	T3b	NA	YES	0.01	NA	NO
TCGA-HC-A76X-01	62	NO	M0	T1c	NA	10	149	150	4.93	0:DiseaseFree	NA	0.0041	3	4	NA	7	Prostate Adenocarcinoma Acinar Type	YES	T2c	NA	YES	0.01	NA	NO
TCGA-HC-A8CY-01	63	NA	M0	T1c	YES	41	153	290	9.53	0:DiseaseFree	NO	0.1393	5	4	NA	9	Prostate Adenocarcinoma Acinar Type	YES	T3a	Overlapping / Multiple Zones	YES	0.9	NA	NO
TCGA-HC-A8D0-01	61	NO	M0	T1c	YES	11	517	110	25.46	0:DiseaseFree	YES	0.0414	3	4	NA	7	Prostate Adenocarcinoma Acinar Type	YES	T2a	Overlapping / Multiple Zones	YES	0.01	NA	NO
TCGA-HC-A8D1-01	68	NO	M0	T2	NO	14	464	168	18.82	0:DiseaseFree	NO	0.0108	3	4	NA	7	Prostate Adenocarcinoma Acinar Type	YES	T2c	NA	YES	0.01	NA	NO
TCGA-HC-A9TE-01	64	NO	M0	T2c	YES	13	159	134	7.1	1:Recurred/Progressed	NO	0.5782	5	4	3	9	Prostate Adenocarcinoma Acinar Type	YES	T3b	Overlapping / Multiple Zones	YES	0.064	NO	NO
TCGA-HC-A9TH-01	58	NO	M0	T1b	NA	155	320	295	11.53	1:Recurred/Progressed	NA	0.0868	5	4	5	9	Prostate Adenocarcinoma Acinar Type	YES	T3b	NA	YES	0.38	NA	NO
TCGA-HI-7168-01	62	YES	M0	T1c	NO	19	NA	2289	82.29	1:Recurred/Progressed	YES	0.3786	4	5	NA	9	Prostate Adenocarcinoma Acinar Type	YES	T3b	NA	NO	0.3	NA	YES
TCGA-HI-7169-01	55	NO	M0	T2b	NO	33	NA	1941	88.17	0:DiseaseFree	NO	0.0009	3	4	NA	7	Prostate Adenocarcinoma Acinar Type	YES	T3a	NA	NO	0.1	NA	YES
TCGA-HI-7170-01	58	NO	M0	T1c	YES	-96	NA	1746	82.85	0:DiseaseFree	YES	0.0428	3	3	NA	6	Prostate Adenocarcinoma Acinar Type	YES	T2c	NA	NO	0.1	NA	YES
TCGA-HI-7171-01	56	YES	M0	T3a	NO	NA	NA	631	NA	NA	YES	0.1673	5	4	NA	9	Prostate Adenocarcinoma Acinar Type	YES	T3b	NA	NO	0.7	NA	YES
TCGA-J4-8198-01	49	NO	M0	T1c	NA	NA	NA	76	20.17	0:DiseaseFree	NA	0.0753	4	3	5	7	Prostate Adenocarcinoma Acinar Type	NO	T3b	NA	YES	0.1	NO	NO
TCGA-J4-8200-01	47	NO	M0	T2	YES	41	NA	196	40.01	0:DiseaseFree	NO	0.034	3	4	NA	7	Prostate Adenocarcinoma Acinar Type	YES	T2c	Overlapping / Multiple Zones	YES	0.1	NO	NO
TCGA-J4-A67K-01	68	NO	M0	T2b	NA	NA	580	557	32.98	0:DiseaseFree	NA	0.0084	4	3	NA	7	Prostate Adenocarcinoma Acinar Type	NO	T2c	Peripheral Zone	YES	0.1	NO	NO
TCGA-J4-A67L-01	54	NO	M0	T2a	NA	NA	485	518	25.3	0:DiseaseFree	NA	0.0606	3	4	NA	7	Prostate Adenocarcinoma Acinar Type	YES	T3a	Peripheral Zone	YES	0.01	NO	NO
TCGA-J4-A67M-01	55	NO	M0	T2a	NA	NA	482	482	30.91	0:DiseaseFree	NA	0.106	4	3	NA	7	Prostate Adenocarcinoma Acinar Type	YES	T3a	Peripheral Zone	YES	0.1	NO	NO
TCGA-J4-A67N-01	61	YES	M0	T2a	NA	NA	504	503	14.52	1:Recurred/Progressed	NA	0.0976	3	4	NA	7	Prostate Adenocarcinoma Acinar Type	YES	T3a	Peripheral Zone	YES	0.7	NO	NO
TCGA-J4-A67O-01	59	NO	M0	T2a	NA	NA	392	490	27.56	0:DiseaseFree	NA	0.0001	3	4	NA	7	Prostate Adenocarcinoma Acinar Type	YES	T2c	Peripheral Zone	YES	0.1	NO	NO
TCGA-J4-A67Q-01	77	NO	M0	T2b	NA	NA	584	616	32.03	0:DiseaseFree	NA	0.0002	3	3	NA	6	Prostate Adenocarcinoma Acinar Type	NO	T2c	Peripheral Zone	YES	0.1	NO	NO
TCGA-J4-A67R-01	65	NO	M0	T1c	NA	NA	440	454	29.89	0:DiseaseFree	NA	0	4	3	NA	7	Prostate Adenocarcinoma Acinar Type	YES	T2c	Peripheral Zone	YES	0.1	NO	NO
TCGA-J4-A67S-01	63	NO	M0	T2b	NA	NA	427	522	23.26	1:Recurred/Progressed	NA	0.0754	3	4	NA	7	Prostate Adenocarcinoma Acinar Type	YES	T3a	Peripheral Zone	YES	0.1	NO	NO
TCGA-J4-A67T-01	63	NO	M0	T1c	NA	NA	409	154	6.01	0:DiseaseFree	NA	0.0056	3	4	NA	7	Prostate Adenocarcinoma Acinar Type	NO	T2c	Peripheral Zone	YES	0.1	NO	NO
TCGA-J4-A6G1-01	68	NO	M0	T2b	NA	NA	408	178	25.26	0:DiseaseFree	YES	0.0006	4	4	3	8	Prostate Adenocarcinoma Acinar Type	YES	T3a	Peripheral Zone	YES	0.1	YES	NO
TCGA-J4-A6G3-01	57	NO	M0	T2	NO	17	479	528	20.3	1:Recurred/Progressed	YES	0.0001	4	4	NA	8	Prostate Adenocarcinoma Acinar Type	YES	T3b	Peripheral Zone	YES	0.4	YES	NO
TCGA-J4-A6M7-01	53	NO	M0	T2	NA	NA	309	279	16.82	0:DiseaseFree	NA	0.0036	3	4	NA	7	Prostate Adenocarcinoma Acinar Type	NO	T2c	Peripheral Zone	YES	0.1	NO	NO
TCGA-J4-A83I-01	63	NO	M0	T1c	NA	NA	183	257	22.5	0:DiseaseFree	NA	0.0827	4	3	NA	7	Prostate Adenocarcinoma Acinar Type	YES	T3a	Peripheral Zone	YES	0.1	NO	NO
TCGA-J4-A83J-01	68	NO	M0	T1c	NA	NA	272	235	22.86	0:DiseaseFree	NA	0.1083	3	4	NA	7	Prostate Adenocarcinoma Acinar Type	YES	T2c	Peripheral Zone	YES	0.04	NO	NO
TCGA-J4-A83K-01	52	NO	M0	T1c	NA	NA	254	205	10.78	0:DiseaseFree	NA	0.0005	3	3	NA	6	Prostate Adenocarcinoma Acinar Type	NO	T2c	Peripheral Zone	YES	0.1	NO	NO
TCGA-J4-A83L-01	61	NO	M0	T1c	NA	NA	218	316	23.65	0:DiseaseFree	NA	0.0099	3	4	NA	7	Prostate Adenocarcinoma Acinar Type	YES	T2c	Central Zone	YES	0.1	NO	NO
TCGA-J4-A83M-01	64	NO	M0	T2c	NA	NA	412	437	17.12	1:Recurred/Progressed	NA	0.0102	4	3	NA	7	Prostate Adenocarcinoma Acinar Type	YES	T2c	Peripheral Zone	YES	0.2	NO	NO
TCGA-J4-A83N-01	57	NO	M0	T1c	NA	NA	519	530	14.22	1:Recurred/Progressed	NA	0.0351	3	4	NA	7	Prostate Adenocarcinoma Acinar Type	NO	T2c	Overlapping / Multiple Zones	YES	0.1	NO	NO
TCGA-J4-AATV-01	71	NO	M0	NA	NA	NA	151	358	18.17	0:DiseaseFree	NA	0.0002	3	3	NA	6	Prostate Adenocarcinoma Acinar Type	YES	T2c	NA	YES	0	NO	NO
TCGA-J4-AATZ-01	66	NO	M0	NA	NA	33	170	386	2.6	1:Recurred/Progressed	YES	0.1118	4	5	NA	9	Prostate Adenocarcinoma Acinar Type	YES	T3a	Peripheral Zone	YES	0	YES	NO
TCGA-J4-AAU2-01	59	NO	M0	NA	NA	NA	430	224	27.1	0:DiseaseFree	NA	0.0006	3	3	NA	6	Prostate Adenocarcinoma Acinar Type	YES	T2c	NA	YES	0	NO	NO
TCGA-J9-A52B-01	62	NO	NA	T3b	YES	11	301	414	1.87	1:Recurred/Progressed	NO	0.0615	5	4	NA	9	Prostate Adenocarcinoma Acinar Type	YES	T3b	Overlapping / Multiple Zones	NO	0.01	NO	YES
TCGA-J9-A52C-01	57	NO	NA	T1c	YES	38	156	178	5.85	0:DiseaseFree	NO	0	4	5	3	9	Prostate Adenocarcinoma Acinar Type	NO	T3b	Overlapping / Multiple Zones	YES	0.03	NO	NO
TCGA-J9-A52D-01	71	NO	M0	T2b	YES	-6	278	146	6.96	0:DiseaseFree	NO	NA	4	5	3	9	Prostate Adenocarcinoma, Other Subtype	NO	T3a	Transition Zone	NO	0.059	NO	YES
TCGA-J9-A52E-01	65	NO	NA	T2c	YES	15	299	393	10.61	0:DiseaseFree	NO	0.232	4	5	3	9	Prostate Adenocarcinoma Acinar Type	YES	T3b	Overlapping / Multiple Zones	NO	0.01	NO	YES
TCGA-J9-A8CK-01	66	NO	M0	T3a	YES	8	365	321	10.55	0:DiseaseFree	NO	0.0525	4	5	3	9	Prostate Adenocarcinoma Acinar Type	NO	T3a	Overlapping / Multiple Zones	YES	0.01	NO	NO
TCGA-J9-A8CL-01	66	YES	M0	T3a	YES	6	278	405	4.34	1:Recurred/Progressed	NO	0.2882	4	5	3	9	Prostate Adenocarcinoma Acinar Type	NO	T3b	Overlapping / Multiple Zones	YES	12.01	NA	NO
TCGA-J9-A8CM-01	66	YES	M0	T2c	NO	14	238	463	11.3	1:Recurred/Progressed	NO	0.1541	5	4	3	9	Prostate Adenocarcinoma Acinar Type	YES	T3b	Peripheral Zone	YES	0.55	NO	NO
TCGA-J9-A8CN-01	53	NO	M0	T1c	NO	NA	971	963	40.64	0:DiseaseFree	NO	0.0641	3	3	4	6	Prostate Adenocarcinoma Acinar Type	NO	T3a	Transition Zone	YES	0.03	NO	NO
TCGA-J9-A8CP-01	66	NO	M0	T2a	NO	NA	113	298	12.68	0:DiseaseFree	NO	0.1271	4	3	NA	7	Prostate Adenocarcinoma Acinar Type	NO	T3a	Overlapping / Multiple Zones	YES	0.01	NO	NO
TCGA-KC-A4BL-01	65	YES	M0	T1c	YES	38	2101	206	6.34	1:Recurred/Progressed	YES	0	3	4	5	7	Prostate Adenocarcinoma Acinar Type	YES	T2c	Peripheral Zone	NO	3.15	NA	YES
TCGA-KC-A4BN-01	55	NO	M0	T1c	NO	NA	1246	529	59.63	0:DiseaseFree	YES	0	3	4	NA	7	Prostate Adenocarcinoma Acinar Type	YES	T2a	NA	NO	0	NO	YES
TCGA-KC-A4BO-01	55	NO	M0	T1c	YES	21	742	478	19.94	0:DiseaseFree	YES	0.0002	3	4	5	7	Prostate Adenocarcinoma Acinar Type	YES	T2c	Peripheral Zone	NO	0.04	NO	YES
TCGA-KC-A4BR-01	75	NO	M0	T2	YES	15	1161	1258	33.57	1:Recurred/Progressed	YES	0	4	5	NA	9	Prostate Adenocarcinoma Acinar Type	YES	T3b	Peripheral Zone	NO	0	NO	YES
TCGA-KC-A4BV-01	66	YES	M0	T2	YES	16	943	1328	43.63	1:Recurred/Progressed	YES	0.1314	4	5	3	9	Prostate Adenocarcinoma Acinar Type	YES	T3a	Overlapping / Multiple Zones	NO	0.53	NO	YES
TCGA-KC-A7F3-01	67	NO	M0	T1c	YES	32	195	664	21.85	0:DiseaseFree	YES	0.0563	3	4	NA	7	Prostate Adenocarcinoma Acinar Type	YES	T2c	Peripheral Zone	NO	0	NO	YES
TCGA-KC-A7F5-01	54	NO	M0	T2c	YES	5	138	91	2.99	0:DiseaseFree	YES	NA	4	3	5	7	Prostate Adenocarcinoma Acinar Type	YES	T2c	Peripheral Zone	NO	0	NO	YES
TCGA-KC-A7F6-01	63	NO	M0	T1c	YES	44	171	193	8.64	0:DiseaseFree	YES	0.0466	3	4	NA	7	Prostate Adenocarcinoma Acinar Type	YES	T2c	Peripheral Zone	NO	0	NO	YES
TCGA-KC-A7FA-01	63	NO	M0	T2c	YES	70	146	161	19.65	0:DiseaseFree	YES	0.074	3	4	NA	7	Prostate Adenocarcinoma Acinar Type	YES	T3a	Peripheral Zone	NO	0	NO	YES
TCGA-KC-A7FD-01	62	NO	M0	T1c	YES	NA	157	144	8.87	0:DiseaseFree	YES	0.0153	3	4	NA	7	Prostate Adenocarcinoma Acinar Type	YES	T3a	Peripheral Zone	NO	0	NO	YES
TCGA-KC-A7FE-01	62	NO	M0	T1c	YES	76	212	185	11.56	0:DiseaseFree	YES	0	3	4	NA	7	Prostate Adenocarcinoma Acinar Type	YES	T2c	Peripheral Zone	NO	0	NO	YES
TCGA-KK-A59V-01	64	NO	M0	T3a	NO	NA	2742	2500	113.01	0:DiseaseFree	NO	0.0273	4	5	NA	9	Prostate Adenocarcinoma Acinar Type	YES	T3b	Peripheral Zone	NO	0.1	NO	YES
TCGA-KK-A59X-01	55	NA	M0	T3a	YES	12	1731	NA	73.36	1:Recurred/Progressed	NO	0.1551	5	4	NA	9	Prostate Adenocarcinoma Acinar Type	YES	T3b	Peripheral Zone	NO	NA	NO	YES
TCGA-KK-A59Y-01	56	NO	M0	T3a	YES	13	1158	1359	64.65	0:DiseaseFree	NO	0.1105	4	5	NA	9	Prostate Adenocarcinoma Acinar Type	YES	T3a	Peripheral Zone	NO	0.1	NO	YES
TCGA-KK-A59Z-01	66	NO	M0	T2b	YES	24	1985	849	86.33	0:DiseaseFree	NO	0.3999	4	3	NA	7	Prostate Adenocarcinoma Acinar Type	YES	T2c	Peripheral Zone	NO	0.1	NO	YES
TCGA-KK-A5A1-01	72	NO	M0	T3a	YES	57	3586	420	6.67	1:Recurred/Progressed	NO	NA	4	5	NA	9	Prostate Adenocarcinoma Acinar Type	YES	T3b	Overlapping / Multiple Zones	NO	0.1	NO	YES
TCGA-KK-A6DY-01	50	NO	M0	T1c	NO	NA	4010	903	141.1	0:DiseaseFree	NO	0.0995	3	4	NA	7	Prostate Adenocarcinoma Acinar Type	YES	T2c	Peripheral Zone	NO	0.1	NO	YES
TCGA-KK-A6E0-01	59	YES	M0	T2b	NO	11	859	941	30.91	1:Recurred/Progressed	NO	0.1489	4	5	NA	9	Prostate Adenocarcinoma Acinar Type	YES	T3a	Peripheral Zone	NO	0.3	YES	YES
TCGA-KK-A6E1-01	57	NO	M0	T2c	YES	-24	1598	356	72.21	0:DiseaseFree	NO	0.2188	4	5	NA	9	Prostate Adenocarcinoma Acinar Type	YES	T3b	Overlapping / Multiple Zones	NO	0.1	YES	YES
TCGA-KK-A6E2-01	54	NO	M0	T2a	NO	NA	4724	438	165.05	0:DiseaseFree	NO	0.0154	3	4	NA	7	Prostate Adenocarcinoma Acinar Type	YES	T2c	Transition Zone	NO	0.1	NO	YES
TCGA-KK-A6E3-01	56	NO	M0	T1c	NO	10	3355	1065	67.54	0:DiseaseFree	NO	0.0003	3	4	NA	7	Prostate Adenocarcinoma Acinar Type	YES	T2c	Transition Zone	NO	0.1	NO	YES
TCGA-KK-A6E4-01	69	NO	M0	T1c	NO	NA	3094	890	NA	NA	NO	0.1139	3	4	NA	7	Prostate Adenocarcinoma Acinar Type	YES	T2b	Peripheral Zone	NO	0.1	NO	YES
TCGA-KK-A6E5-01	63	NO	M0	T1c	YES	-19	1456	1496	68.1	0:DiseaseFree	NO	0.0884	4	3	NA	7	Prostate Adenocarcinoma Acinar Type	YES	T3b	Peripheral Zone	NO	0.1	NO	YES
TCGA-KK-A6E6-01	69	NO	M0	T2b	NO	NA	3813	3447	113.24	0:DiseaseFree	NO	0.0436	4	5	NA	9	Prostate Adenocarcinoma Acinar Type	YES	T3a	Peripheral Zone	NO	0.1	NO	YES
TCGA-KK-A6E7-01	46	NO	M0	T1c	YES	-46	2151	1847	30.39	1:Recurred/Progressed	YES	0.0965	5	4	NA	9	Prostate Adenocarcinoma Acinar Type	YES	T3a	Transition Zone	NO	0.1	NO	YES
TCGA-KK-A6E8-01	68	NO	M0	T1c	NO	97	2128	1769	58.15	0:DiseaseFree	YES	0.2482	4	5	NA	9	Prostate Adenocarcinoma Acinar Type	YES	T2c	Transition Zone	NO	0.1	NO	YES
TCGA-KK-A7AP-01	55	NA	M0	T2b	NO	175	1130	NA	6.44	0:DiseaseFree	NO	0.1799	4	5	NA	9	Prostate Adenocarcinoma Acinar Type	YES	T3b	Overlapping / Multiple Zones	NO	NA	NA	YES
TCGA-KK-A7AQ-01	62	NO	M0	T2a	NA	NA	1066	1385	39.98	1:Recurred/Progressed	YES	0.1193	4	3	5	7	Prostate Adenocarcinoma Acinar Type	YES	T2c	Peripheral Zone	NO	0.1	NO	YES
TCGA-KK-A7AU-01	63	NO	M0	T2b	NO	NA	1266	1621	6.8	1:Recurred/Progressed	YES	0.1196	4	5	NA	9	Prostate Adenocarcinoma Acinar Type	YES	T3b	Peripheral Zone	NO	0	NO	YES
TCGA-KK-A7AV-01	58	NO	M0	T1c	NO	NA	587	822	27	0:DiseaseFree	YES	0.0418	3	4	NA	7	Prostate Adenocarcinoma Acinar Type	YES	T2c	Peripheral Zone	NO	0.1	NO	YES
TCGA-KK-A7AW-01	57	YES	M0	T2a	YES	NA	983	204	34.63	0:DiseaseFree	NO	0.0705	4	3	NA	7	Prostate Adenocarcinoma Acinar Type	YES	T3a	Peripheral Zone	NO	0.8	NA	YES
TCGA-KK-A7AY-01	60	NO	M0	T2a	NO	NA	1246	1572	36.93	1:Recurred/Progressed	NO	0.0642	4	3	NA	7	Prostate Adenocarcinoma Acinar Type	YES	T2c	Peripheral Zone	NO	0.2	NO	YES
TCGA-KK-A7AZ-01	56	NA	NA	T2b	NO	NA	1045	NA	49.9	0:DiseaseFree	YES	0.1127	4	3	NA	7	Prostate Adenocarcinoma Acinar Type	YES	T3a	Peripheral Zone	NO	NA	NA	YES
TCGA-KK-A7B0-01	67	NO	M0	T2b	NO	NA	783	999	19.91	1:Recurred/Progressed	NO	0.1451	4	5	NA	9	Prostate Adenocarcinoma Acinar Type	YES	T3b	Overlapping / Multiple Zones	NO	0.1	NO	YES
TCGA-KK-A7B1-01	65	NO	M0	T1c	NO	NA	839	179	34.92	0:DiseaseFree	YES	0.0261	4	3	NA	7	Prostate Adenocarcinoma Acinar Type	YES	T3a	Peripheral Zone	NO	0.1	NO	YES
TCGA-KK-A7B2-01	68	NO	M0	T1c	YES	58	554	845	22.73	1:Recurred/Progressed	NO	0	4	5	NA	9	Prostate Adenocarcinoma Acinar Type	YES	T3a	Overlapping / Multiple Zones	NO	0.3	NO	YES
TCGA-KK-A7B3-01	62	NO	M0	T3a	NO	NA	486	637	9.66	1:Recurred/Progressed	YES	0.0843	4	5	NA	9	Prostate Adenocarcinoma Acinar Type	YES	T3b	Peripheral Zone	NO	0.1	NO	YES
TCGA-KK-A7B4-01	64	YES	M0	T3b	NO	29	434	637	31.64	1:Recurred/Progressed	YES	0.204	4	5	NA	9	Prostate Adenocarcinoma Acinar Type	YES	T3b	Overlapping / Multiple Zones	NO	0.6	NO	YES
TCGA-KK-A8I4-01	64	NO	M0	T2c	NO	70	1798	1964	71.02	1:Recurred/Progressed	YES	0.1893	4	3	5	7	Prostate Adenocarcinoma Acinar Type	YES	T3b	Peripheral Zone	NO	0.2	NO	YES
TCGA-KK-A8I5-01	55	NO	M0	T2a	NO	NA	2717	1979	101.71	0:DiseaseFree	NO	0.1006	3	4	NA	7	Prostate Adenocarcinoma Acinar Type	YES	T2b	Peripheral Zone	NO	0.1	NO	YES
TCGA-KK-A8I6-01	58	NO	M0	T2b	YES	-14	808	668	21.94	0:DiseaseFree	YES	0.061	4	3	NA	7	Prostate Adenocarcinoma Acinar Type	YES	T3a	Peripheral Zone	NO	0.2	NO	YES
TCGA-KK-A8I7-01	55	NO	M0	T2c	YES	NA	1634	1877	57.69	1:Recurred/Progressed	NO	0.0233	4	5	NA	9	Prostate Adenocarcinoma Acinar Type	YES	T3b	Peripheral Zone	NO	0.1	NO	YES
TCGA-KK-A8I8-01	69	NO	M0	T2a	NO	NA	535	757	31.77	0:DiseaseFree	YES	0.1017	4	5	NA	9	Prostate Adenocarcinoma Acinar Type	YES	T3b	Peripheral Zone	NO	0.1	YES	YES
TCGA-KK-A8I9-01	61	NO	M0	T2b	YES	0	528	721	30.88	1:Recurred/Progressed	YES	0.0643	4	4	NA	8	Prostate Adenocarcinoma Acinar Type	YES	T3a	Peripheral Zone	NO	0.1	YES	YES
TCGA-KK-A8IA-01	69	NO	M0	T3b	YES	26	1665	1383	63.44	0:DiseaseFree	NO	0.2758	4	5	NA	9	Prostate Adenocarcinoma Acinar Type	YES	T3b	Peripheral Zone	NO	0.1	NO	YES
TCGA-KK-A8IB-01	65	NA	M0	T2a	NO	NA	338	NA	2.73	0:DiseaseFree	NO	0.2666	4	5	NA	9	Prostate Adenocarcinoma Acinar Type	YES	T3a	Peripheral Zone	NO	NA	NA	YES
TCGA-KK-A8IC-01	54	YES	M0	T1c	YES	7	1784	2047	34.82	1:Recurred/Progressed	NO	0.1252	4	5	NA	9	Prostate Adenocarcinoma Acinar Type	YES	T3b	Peripheral Zone	NO	0.9	NO	YES
TCGA-KK-A8ID-01	70	NO	M0	T2b	YES	43	1717	1924	69.22	0:DiseaseFree	NO	0.2165	5	4	NA	9	Prostate Adenocarcinoma Acinar Type	YES	T3b	Overlapping / Multiple Zones	NO	0.1	NO	YES
TCGA-KK-A8IF-01	57	YES	M0	T2a	NO	NA	2351	788	21.29	1:Recurred/Progressed	YES	0.2874	4	3	NA	7	Prostate Adenocarcinoma Acinar Type	YES	T3a	Transition Zone	NO	0.7	NA	YES
TCGA-KK-A8IG-01	55	NO	M0	T2a	YES	63	2057	2211	82.29	0:DiseaseFree	NO	0.2051	4	3	NA	7	Prostate Adenocarcinoma Acinar Type	YES	T3a	Transition Zone	NO	0.1	NO	YES
TCGA-KK-A8IH-01	50	NO	M0	T2b	NO	NA	1631	1634	66.13	0:DiseaseFree	NO	0.0842	4	3	5	7	Prostate Adenocarcinoma Acinar Type	YES	T3a	Peripheral Zone	NO	0.1	NO	YES
TCGA-KK-A8II-01	61	YES	M0	T2c	YES	-28	3293	2891	60.91	1:Recurred/Progressed	NO	0.0532	4	5	NA	9	Prostate Adenocarcinoma, Other Subtype	YES	T3a	Peripheral Zone	NO	39.8	NO	YES
TCGA-KK-A8IJ-01	59	NO	M0	T3a	YES	42	1749	167	10.09	1:Recurred/Progressed	NO	0.036	4	3	5	7	Prostate Adenocarcinoma Acinar Type	YES	T3b	Peripheral Zone	NO	0.1	NA	YES
TCGA-KK-A8IK-01	56	NO	M0	T1c	YES	-69	1759	NA	67.41	0:DiseaseFree	NO	0.4633	4	5	NA	9	Prostate Adenocarcinoma Acinar Type	YES	T2c	Peripheral Zone	NO	0	NO	YES
TCGA-KK-A8IL-01	65	NO	M0	T1c	YES	NA	1420	144	NA	NA	YES	0.0166	4	5	NA	9	Prostate Adenocarcinoma Acinar Type	YES	T3b	Peripheral Zone	NO	0.1	NA	YES
TCGA-KK-A8IM-01	55	NO	M0	T2a	NO	NA	1466	1438	62.91	0:DiseaseFree	NO	0.0571	4	3	NA	7	Prostate Adenocarcinoma Acinar Type	YES	T2c	Peripheral Zone	NO	0.1	NO	YES
TCGA-M7-A71Y-01	55	NO	NA	T1c	NO	NA	183	158	16.2	0:DiseaseFree	NO	0	3	4	NA	7	Prostate Adenocarcinoma Acinar Type	NO	T2c	Overlapping / Multiple Zones	YES	NA	NO	NO
TCGA-M7-A71Z-01	62	NO	NA	T2a	NO	NA	136	209	21.12	0:DiseaseFree	NO	0.0483	4	3	NA	7	Prostate Adenocarcinoma Acinar Type	YES	T3a	Overlapping / Multiple Zones	YES	NA	NO	NO
TCGA-M7-A720-01	53	NO	NA	T1c	NO	NA	190	302	12.61	0:DiseaseFree	NO	0	3	3	NA	6	Prostate Adenocarcinoma Acinar Type	NO	T2c	Peripheral Zone	YES	NA	NO	NO
TCGA-M7-A721-01	70	NO	M0	T1c	NO	-8	276	162	13.14	0:DiseaseFree	YES	0.0558	3	4	NA	7	Prostate Adenocarcinoma Acinar Type	NO	T2c	Overlapping / Multiple Zones	YES	NA	NO	NO
TCGA-M7-A722-01	65	YES	M0	T2a	YES	3	577	559	18.36	1:Recurred/Progressed	NO	0.0523	4	4	3	8	Prostate Adenocarcinoma Acinar Type	YES	T3a	Overlapping / Multiple Zones	YES	NA	NO	NO
TCGA-M7-A723-01	54	NO	M0	T1c	YES	8	442	62	25.07	0:DiseaseFree	NO	0.0001	4	3	5	7	Prostate Adenocarcinoma Acinar Type	YES	T3b	Overlapping / Multiple Zones	YES	0.1	YES	NO
TCGA-M7-A724-01	64	NO	M0	T1c	YES	11	351	483	29.2	0:DiseaseFree	NO	0.1325	4	4	NA	8	Prostate Adenocarcinoma Acinar Type	YES	T3a	Peripheral Zone	YES	NA	NO	NO
TCGA-M7-A725-01	56	NO	M0	T3a	YES	16	240	96	18.82	0:DiseaseFree	NO	0.1838	4	3	5	7	Prostate Adenocarcinoma Acinar Type	YES	T3b	Overlapping / Multiple Zones	YES	NA	NO	NO
TCGA-MG-AAMC-01	59	NO	M0	T1c	NA	NA	278	54	5.68	0:DiseaseFree	NA	0.0697	4	5	3	9	Prostate Adenocarcinoma Acinar Type	NA	T3a	NA	NO	0.01	NO	YES
TCGA-QU-A6IL-01	64	NO	M0	T2a	NA	NA	4048	91	3.19	0:DiseaseFree	NA	0.1072	3	4	NA	7	Prostate Adenocarcinoma Acinar Type	YES	T2c	NA	NO	0.2	NO	YES
TCGA-QU-A6IM-01	59	NO	M0	T2b	YES	35	3796	896	40.97	0:DiseaseFree	YES	0.0852	3	4	NA	7	Prostate Adenocarcinoma Acinar Type	YES	T2a	NA	NO	0.1	NO	YES
TCGA-QU-A6IN-01	61	NO	M0	T1c	NO	21	3789	3428	140.08	0:DiseaseFree	YES	0.0354	3	4	5	7	Prostate Adenocarcinoma Acinar Type	YES	T2c	NA	NO	0.1	NO	YES
TCGA-QU-A6IO-01	53	NO	M0	T1c	NO	NA	3614	1436	122.08	0:DiseaseFree	NO	0.0565	3	3	NA	6	Prostate Adenocarcinoma Acinar Type	YES	T2c	NA	NO	0.1	NO	YES
TCGA-QU-A6IP-01	66	NO	M0	T2a	NO	NA	3118	2620	86.07	0:DiseaseFree	NO	0.0021	3	3	NA	6	Prostate Adenocarcinoma Acinar Type	YES	T2a	NA	NO	0	NO	YES
TCGA-SU-A7E7-01	60	NO	M0	T2b	YES	6	165	426	18.1	0:DiseaseFree	NO	0.0287	5	3	NA	8	Prostate Adenocarcinoma Acinar Type	YES	T2b	Peripheral Zone	YES	0.01	NO	NO
TCGA-TK-A8OK-01	73	NA	M0	NA	NA	NA	202	NA	0.89	0:DiseaseFree	NA	0.1019	3	4	NA	7	Prostate Adenocarcinoma Acinar Type	NA	NA	Overlapping / Multiple Zones	YES	NA	NO	NO
TCGA-TP-A8TT-01	64	NO	M0	T1c	YES	23	265	237	17.28	0:DiseaseFree	NO	0.0741	4	3	NA	7	Prostate Adenocarcinoma Acinar Type	YES	T3a	Peripheral Zone	YES	0.024	YES	NO
TCGA-TP-A8TV-01	62	NO	M0	T1c	NO	NA	194	249	20.04	0:DiseaseFree	NO	0.1572	4	3	5	7	Prostate Adenocarcinoma Acinar Type	YES	T2c	Overlapping / Multiple Zones	YES	0.019	YES	NO
TCGA-V1-A8MF-01	65	NO	M0	T2c	NO	NA	NA	1218	47.6	0:DiseaseFree	NO	0.0886	3	3	NA	6	Prostate Adenocarcinoma Acinar Type	YES	T3a	Peripheral Zone	NO	0.14	NO	YES
TCGA-V1-A8MG-01	53	NO	M0	T2c	NO	NA	NA	583	28.15	0:DiseaseFree	NO	0.1514	3	4	NA	7	Prostate Adenocarcinoma Acinar Type	NO	T3b	Peripheral Zone	NO	0.03	NO	YES
TCGA-V1-A8MJ-01	58	NO	M0	T2a	NO	NA	NA	1230	58.84	0:DiseaseFree	NO	0.0001	3	4	NA	7	Prostate Adenocarcinoma Acinar Type	YES	T3a	Peripheral Zone	NO	0.015	NO	YES
TCGA-V1-A8MK-01	41	YES	M0	T2a	NO	NA	NA	-1	16.69	0:DiseaseFree	NO	0	3	3	NA	6	Prostate Adenocarcinoma Acinar Type	NO	T2c	Peripheral Zone	NO	0.83	NO	YES
TCGA-V1-A8ML-01	63	NO	M0	T2b	NO	NA	NA	448	14.72	0:DiseaseFree	NO	0.0045	3	4	NA	7	Prostate Adenocarcinoma Acinar Type	YES	T2c	Peripheral Zone	NO	0.01	NO	YES
TCGA-V1-A8MM-01	60	YES	M0	T2b	NO	NA	NA	990	32.52	1:Recurred/Progressed	NO	0.1216	4	3	NA	7	Prostate Adenocarcinoma Acinar Type	YES	T3a	Peripheral Zone	NO	0.37	NO	YES
TCGA-V1-A8MU-01	56	NO	M0	T2b	YES	NA	NA	1384	61.63	0:DiseaseFree	NO	0.0528	3	4	NA	7	Prostate Adenocarcinoma Acinar Type	YES	T3a	Peripheral Zone	NO	0.015	NO	YES
TCGA-V1-A8WL-01	64	NO	M0	T1c	NO	NA	NA	1175	63.99	0:DiseaseFree	NO	0.0359	3	4	NA	7	Prostate Adenocarcinoma Acinar Type	YES	T3a	Peripheral Zone	NO	0.015	NO	YES
TCGA-V1-A8WN-01	47	NO	M0	T2a	NO	NA	NA	463	30.35	0:DiseaseFree	NO	0.0118	3	3	NA	6	Prostate Adenocarcinoma Acinar Type	NO	T2c	Peripheral Zone	NO	0.02	NO	YES
TCGA-V1-A8WS-01	56	NO	M0	T1c	NO	NA	NA	474	15.57	0:DiseaseFree	NO	0.0417	3	3	NA	6	Prostate Adenocarcinoma Acinar Type	NO	T3b	Peripheral Zone	NO	0.09	NO	YES
TCGA-V1-A8WV-01	52	NO	M0	T2a	YES	NA	NA	686	22.54	0:DiseaseFree	NO	0.5379	4	5	NA	9	Prostate Adenocarcinoma Acinar Type	YES	T3b	Peripheral Zone	NO	0.01	NO	YES
TCGA-V1-A8WW-01	59	NO	M0	T2b	NO	NA	NA	695	35.41	0:DiseaseFree	YES	0.2146	4	5	NA	9	Prostate Adenocarcinoma Acinar Type	YES	T3b	Peripheral Zone	NO	0.015	NO	YES
TCGA-V1-A8X3-01	51	NO	M0	T1c	NO	NA	NA	202	6.64	0:DiseaseFree	NO	0.0612	3	4	NA	7	Prostate Adenocarcinoma Acinar Type	YES	T2c	Peripheral Zone	NO	0.03	NO	YES
TCGA-V1-A9O5-01	64	YES	M0	T2b	YES	NA	NA	1776	4.07	1:Recurred/Progressed	NO	0.259	5	4	NA	9	Prostate Adenocarcinoma Acinar Type	YES	T4	Peripheral Zone	NO	3.26	YES	YES
TCGA-V1-A9O5-06	64	YES	M0	T2b	YES	NA	NA	1776	4.07	1:Recurred/Progressed	NO	0.299	5	4	NA	9	Prostate Adenocarcinoma Acinar Type	YES	T4	Peripheral Zone	NO	3.26	YES	YES
TCGA-V1-A9O7-01	60	YES	M0	T2b	NO	NA	NA	2425	26.91	1:Recurred/Progressed	YES	0.1288	5	4	NA	9	Prostate Adenocarcinoma Acinar Type	YES	T3a	Peripheral Zone	NO	9.69	YES	YES
TCGA-V1-A9O9-01	56	YES	M0	NA	NO	NA	NA	-53	94.28	0:DiseaseFree	NO	0.0731	3	5	NA	8	Prostate Adenocarcinoma Acinar Type	YES	T3b	Peripheral Zone	NO	5.04	NO	YES
TCGA-V1-A9OA-01	61	NO	M0	T2c	NO	NA	NA	510	20.89	0:DiseaseFree	YES	0.1664	4	5	NA	9	Prostate Adenocarcinoma Acinar Type	YES	T3b	Peripheral Zone	NO	0.01	YES	YES
TCGA-V1-A9OF-01	49	NO	M0	T1c	NO	NA	NA	1184	38.9	0:DiseaseFree	NO	0.0223	3	3	NA	6	Prostate Adenocarcinoma Acinar Type	NO	T2c	Peripheral Zone	NO	0.01	NO	YES
TCGA-V1-A9OH-01	63	NO	M0	T1c	NO	NA	NA	1253	78.94	0:DiseaseFree	NO	0.0905	4	4	NA	8	Prostate Adenocarcinoma Acinar Type	NO	T2b	Peripheral Zone	NO	0.01	NO	YES
TCGA-V1-A9OL-01	65	NO	M0	T2	YES	NA	NA	559	3.45	1:Recurred/Progressed	NO	0.2705	5	4	NA	9	Prostate Adenocarcinoma Acinar Type	YES	T3b	Peripheral Zone	NO	0.01	NO	YES
TCGA-V1-A9OQ-01	67	NO	M0	T1c	NO	NA	NA	371	12.19	0:DiseaseFree	NO	0.0474	3	3	NA	6	Prostate Adenocarcinoma Acinar Type	NO	T3a	Peripheral Zone	NO	0.01	NO	YES
TCGA-V1-A9OT-01	61	YES	M0	T1c	NO	NA	NA	349	9.59	1:Recurred/Progressed	NO	0.05	3	3	NA	6	Prostate Adenocarcinoma Acinar Type	NO	T2c	Peripheral Zone	NO	0.01	NO	YES
TCGA-V1-A9OX-01	56	NO	M0	NA	NO	NA	NA	256	37.25	0:DiseaseFree	NO	0.1368	3	5	NA	8	Prostate Adenocarcinoma Acinar Type	YES	T2c	Peripheral Zone	NO	0.04	NO	YES
TCGA-V1-A9OY-01	57	NO	M0	T2	NO	NA	NA	170	35.05	0:DiseaseFree	NO	0.0229	4	3	NA	7	Prostate Adenocarcinoma Acinar Type	YES	T3a	Peripheral Zone	NO	0.099	NO	YES
TCGA-V1-A9Z7-01	54	YES	M0	T2	YES	NA	NA	-75	28.71	0:DiseaseFree	NO	0.1225	5	4	NA	9	Prostate Adenocarcinoma Acinar Type	YES	T3b	Peripheral Zone	NO	28.1	NO	YES
TCGA-V1-A9Z8-01	59	NO	M0	NA	NO	NA	NA	181	27.17	0:DiseaseFree	NO	0.0943	5	4	NA	9	Prostate Adenocarcinoma Acinar Type	YES	T3b	Peripheral Zone	NO	0.01	NO	YES
TCGA-V1-A9Z9-01	63	NO	M0	T1c	NO	NA	NA	291	17.74	0:DiseaseFree	YES	0.0623	4	5	NA	9	Prostate Adenocarcinoma Acinar Type	YES	T2c	Peripheral Zone	NO	0.015	NO	YES
TCGA-V1-A9ZG-01	64	NO	M0	T1c	NO	NA	NA	893	49.84	0:DiseaseFree	NO	0.0269	4	5	NA	9	Prostate Adenocarcinoma Acinar Type	YES	T2c	Peripheral Zone	NO	0.015	NO	YES
TCGA-V1-A9ZI-01	68	YES	M0	NA	YES	NA	NA	86	53.88	0:DiseaseFree	NO	0.204	4	5	NA	9	Prostate Adenocarcinoma Acinar Type	YES	T3b	Peripheral Zone	NO	3.11	NO	YES
TCGA-V1-A9ZK-01	68	NO	M0	T2a	NO	NA	NA	1049	45.43	0:DiseaseFree	NO	0.0276	4	4	NA	8	Prostate Adenocarcinoma Acinar Type	YES	T3b	Peripheral Zone	NO	0.01	NO	YES
TCGA-V1-A9ZR-01	68	YES	M0	T2c	YES	NA	NA	54	44.71	0:DiseaseFree	NO	0.0727	4	4	NA	8	Prostate Adenocarcinoma Acinar Type	YES	T4	Peripheral Zone	NO	1.44	NO	YES
TCGA-VN-A88I-01	59	NO	M0	T1c	NO	9	730	269	8.84	0:DiseaseFree	YES	0.0007	4	4	5	8	Prostate Adenocarcinoma Acinar Type	YES	T3a	Overlapping / Multiple Zones	NO	0.16	NA	YES
TCGA-VN-A88K-01	58	NO	M0	T1c	YES	24	870	776	25.49	0:DiseaseFree	YES	0.1365	4	4	5	8	Prostate Adenocarcinoma Acinar Type	YES	T3a	Overlapping / Multiple Zones	NO	0	NO	YES
TCGA-VN-A88L-01	54	NO	M0	T1c	NO	NA	367	394	24.51	0:DiseaseFree	YES	0.0429	3	4	NA	7	Prostate Adenocarcinoma Acinar Type	YES	T2c	NA	NO	0	NO	YES
TCGA-VN-A88M-01	55	NA	M0	T1c	NO	NA	288	NA	6.21	0:DiseaseFree	YES	0.056	3	4	NA	7	Prostate Adenocarcinoma Acinar Type	YES	T2c	NA	NO	NA	NO	YES
TCGA-VN-A88N-01	62	NO	M0	T1c	YES	98	156	176	25.16	0:DiseaseFree	YES	0.0175	4	3	NA	7	Prostate Adenocarcinoma Acinar Type	YES	T2c	Overlapping / Multiple Zones	NO	0	NO	YES
TCGA-VN-A88O-01	49	NO	M0	T1c	NO	NA	426	376	15.8	0:DiseaseFree	YES	0.0666	3	4	4	7	Prostate Adenocarcinoma Acinar Type	YES	T2c	Overlapping / Multiple Zones	NO	0	NO	YES
TCGA-VN-A88P-01	60	NO	M0	T1c	YES	839	911	917	41.39	0:DiseaseFree	YES	0.1159	3	4	NA	7	Prostate Adenocarcinoma Acinar Type	YES	T2c	Overlapping / Multiple Zones	NO	0	NO	YES
TCGA-VN-A88Q-01	60	NO	M0	T2a	NO	929	1029	1000	44.88	0:DiseaseFree	YES	0.0606	4	4	NA	8	Prostate Adenocarcinoma, Other Subtype	YES	T2c	Overlapping / Multiple Zones	NO	0	NO	YES
TCGA-VN-A88R-01	53	NO	M0	T1c	YES	316	402	459	16.82	1:Recurred/Progressed	YES	0.1203	4	4	NA	8	Prostate Adenocarcinoma Acinar Type	YES	T2c	NA	NO	0.15	NO	YES
TCGA-VN-A943-01	71	NO	M0	T1c	NO	NA	139	132	16.29	0:DiseaseFree	YES	0.0399	4	4	NA	8	Prostate Adenocarcinoma Acinar Type	YES	T2c	Overlapping / Multiple Zones	NO	0.01	NO	YES
TCGA-VP-A872-01	60	NO	M0	T2	YES	8	3164	3253	119.28	0:DiseaseFree	NO	0.1414	5	3	4	8	Prostate Adenocarcinoma, Other Subtype	YES	T3a	Overlapping / Multiple Zones	NO	0.01	NO	YES
TCGA-VP-A875-01	67	NO	M0	T2a	YES	15	3124	867	75.85	0:DiseaseFree	NO	0.1832	3	4	NA	7	Prostate Adenocarcinoma Acinar Type	YES	T3a	Overlapping / Multiple Zones	NO	0.01	NO	YES
TCGA-VP-A876-01	46	NO	NA	T1c	YES	13	3054	2576	109.49	0:DiseaseFree	NO	0.0688	3	5	NA	8	Prostate Adenocarcinoma Acinar Type	YES	T2c	Overlapping / Multiple Zones	NO	0.1	NO	YES
TCGA-VP-A878-01	58	NO	NA	T1c	YES	35	2725	2704	77.33	1:Recurred/Progressed	NO	0.0735	4	5	NA	9	Prostate Adenocarcinoma Acinar Type	YES	T2c	Overlapping / Multiple Zones	NO	0.1	NO	YES
TCGA-VP-A879-01	70	NO	M0	T1c	YES	8	2578	688	NA	NA	NO	0.0079	4	5	NA	9	Prostate Adenocarcinoma Acinar Type	YES	T2b	Overlapping / Multiple Zones	NO	0.01	NO	YES
TCGA-VP-A87B-01	63	NO	M0	T1c	YES	NA	2297	2309	81.24	1:Recurred/Progressed	NO	0.1284	4	4	3	8	Prostate Adenocarcinoma Acinar Type	YES	T2b	Overlapping / Multiple Zones	NO	3.37	NO	YES
TCGA-VP-A87C-01	67	NO	M0	T1c	YES	14	2229	1690	55.52	0:DiseaseFree	NO	0.0648	4	3	NA	7	Prostate Adenocarcinoma Acinar Type	YES	T2c	Overlapping / Multiple Zones	NO	0.5	NO	YES
TCGA-VP-A87D-01	54	YES	M0	T1c	NO	14	2127	1853	39.22	1:Recurred/Progressed	YES	0.0953	4	5	NA	9	Prostate Adenocarcinoma Acinar Type	YES	T3a	Overlapping / Multiple Zones	NO	0.2	NO	YES
TCGA-VP-A87E-01	59	NO	M0	T1c	YES	15	2059	2037	66.92	0:DiseaseFree	NO	0	3	3	NA	6	Prostate Adenocarcinoma Acinar Type	YES	T2c	Overlapping / Multiple Zones	NO	0.11	NO	YES
TCGA-VP-A87H-01	76	NO	M0	T2	YES	NA	1714	663	21.78	0:DiseaseFree	NO	0.3105	4	5	NA	9	Prostate Adenocarcinoma Acinar Type	YES	T3b	Overlapping / Multiple Zones	NO	0.01	NO	YES
TCGA-VP-A87J-01	56	NO	M0	T2a	YES	11	1379	1296	58.28	0:DiseaseFree	NO	0.0632	3	4	NA	7	Prostate Adenocarcinoma Acinar Type	YES	T3a	Overlapping / Multiple Zones	NO	0.13	NO	YES
TCGA-VP-A87K-01	63	YES	M0	T1c	YES	13	1112	655	22.9	1:Recurred/Progressed	NO	0.1171	4	4	NA	8	Prostate Adenocarcinoma, Other Subtype	YES	T3b	Overlapping / Multiple Zones	NO	0.3	NO	YES
TCGA-VP-AA1N-01	70	NO	M0	T1c	YES	17	2112	542	44.84	0:DiseaseFree	NO	0.1897	5	4	NA	9	Prostate Adenocarcinoma Acinar Type	YES	T3a	Overlapping / Multiple Zones	NO	0.01	YES	YES
TCGA-WW-A8ZI-01	70	NO	M0	T2c	YES	13	135	176	14.75	0:DiseaseFree	NO	0.0819	4	4	NA	8	Prostate Adenocarcinoma Acinar Type	YES	T2c	NA	YES	0	NO	NO
TCGA-X4-A8KQ-01	65	NO	M0	T1c	NO	NA	1078	963	45.43	0:DiseaseFree	NO	0.1748	4	5	NA	9	Prostate Adenocarcinoma Acinar Type	YES	T3b	Peripheral Zone	NO	0.25	YES	YES
TCGA-X4-A8KS-01	61	NO	M0	T2c	NO	NA	735	797	32.16	0:DiseaseFree	NO	0.0004	3	4	NA	7	Prostate Adenocarcinoma Acinar Type	NO	T2c	Peripheral Zone	NO	0.01	NO	YES
TCGA-XA-A8JR-01	68	NO	M0	NA	NA	NA	223	69	12.35	0:DiseaseFree	NA	0.0302	4	3	5	7	Prostate Adenocarcinoma Acinar Type	YES	T2c	NA	YES	0	NO	NO
TCGA-XJ-A83F-01	67	NO	NA	NA	NO	NA	872	762	37.02	0:DiseaseFree	NO	0.0835	3	4	NA	7	Prostate Adenocarcinoma Acinar Type	YES	T3a	Peripheral Zone	NO	0.01	NO	YES
TCGA-XJ-A83G-01	51	NO	NA	T1c	NO	NA	1114	1126	48	0:DiseaseFree	NA	0.092	4	3	5	7	Prostate Adenocarcinoma Acinar Type	YES	T3b	Peripheral Zone	NO	0.01	NO	YES
TCGA-XJ-A83H-01	57	NO	M0	T2a	NO	NA	2241	1280	42.05	0:DiseaseFree	NO	0.051	3	4	NA	7	Prostate Adenocarcinoma Acinar Type	NO	T2c	Peripheral Zone	NO	0.03	NO	YES
TCGA-XJ-A9DI-01	62	NO	M0	T2b	NO	-61	1443	1461	48	0:DiseaseFree	NO	0.0003	5	4	NA	9	Prostate Adenocarcinoma Acinar Type	YES	T3b	Peripheral Zone	NO	0.1	YES	YES
TCGA-XJ-A9DK-01	63	NO	M0	T1c	NO	NA	2327	275	9.03	0:DiseaseFree	NO	0	4	4	NA	8	Prostate Adenocarcinoma Acinar Type	NO	T2c	Peripheral Zone	NO	0.1	NO	YES
TCGA-XJ-A9DQ-01	48	NO	M0	T1c	NO	NA	2265	NA	2.99	0:DiseaseFree	NO	0.0007	3	3	NA	6	Prostate Adenocarcinoma Acinar Type	NO	T2a	Peripheral Zone	NO	NA	NO	YES
TCGA-XJ-A9DX-01	51	NO	M1c	T1c	NO	NA	651	790	31.96	0:DiseaseFree	NO	0.3074	5	4	NA	9	Prostate Adenocarcinoma Acinar Type	YES	T3b	Peripheral Zone	NO	0.05	NA	YES
TCGA-XK-AAIR-01	75	NO	M0	T1c	NO	NA	897	953	31.93	0:DiseaseFree	NO	0.0691	4	4	NA	8	Prostate Adenocarcinoma Acinar Type	YES	T2c	NA	NO	0.09	NO	YES
TCGA-XK-AAIV-01	63	NO	M0	T1c	YES	16	898	85	37.22	0:DiseaseFree	YES	0.2581	5	5	NA	10	Prostate Adenocarcinoma Acinar Type	YES	T3b	NA	NO	0.32	YES	YES
TCGA-XK-AAIW-01	78	NO	M0	T2b	YES	7	884	769	14.03	1:Recurred/Progressed	NO	0.0272	5	4	NA	9	Prostate Adenocarcinoma Acinar Type	YES	T3b	NA	NO	0.09	NO	YES
TCGA-XK-AAJ3-01	56	NO	M0	T1c	YES	13	1185	863	41.46	0:DiseaseFree	NO	0.123	4	4	NA	8	Prostate Adenocarcinoma Acinar Type	YES	T3a	NA	NO	0.09	NO	YES
TCGA-XK-AAJA-01	62	NO	M0	T2a	NO	15	1211	712	30.55	0:DiseaseFree	NO	0.1428	4	3	NA	7	Prostate Adenocarcinoma Acinar Type	YES	T3a	NA	NO	0.09	NO	YES
TCGA-XK-AAJP-01	66	NO	M0	T1c	NO	18	1008	889	41.36	0:DiseaseFree	YES	0.1054	4	3	NA	7	Prostate Adenocarcinoma Acinar Type	YES	T3a	Peripheral Zone	NO	0.09	NO	YES
TCGA-XK-AAJR-01	61	YES	M0	T1c	YES	12	776	753	4.3	1:Recurred/Progressed	NO	0.0989	4	3	5	7	Prostate Adenocarcinoma Acinar Type	YES	T3a	NA	NO	0.09	NO	YES
TCGA-XK-AAJT-01	75	NO	M0	T1c	YES	19	1135	566	47.11	0:DiseaseFree	NO	0.2114	4	3	5	7	Prostate Adenocarcinoma Acinar Type	YES	T3a	Peripheral Zone	NO	0.09	NO	YES
TCGA-XK-AAJU-01	65	NO	M0	T1c	NO	9	1276	1206	51.77	0:DiseaseFree	NO	0	4	3	NA	7	Prostate Adenocarcinoma Acinar Type	YES	T2c	NA	NO	0.09	NO	YES
TCGA-XK-AAK1-01	62	NO	M0	T1c	NO	-2	575	614	32.16	0:DiseaseFree	NO	0.0797	4	3	NA	7	Prostate Adenocarcinoma Acinar Type	YES	T2c	NA	NO	0.09	NO	YES
TCGA-XQ-A8TA-01	59	YES	M1b	T3a	YES	NA	601	62	NA	NA	YES	0.3508	5	5	NA	10	Prostate Adenocarcinoma Acinar Type	NA	NA	Peripheral Zone	NA	323	NO	NA
TCGA-XQ-A8TB-01	67	NO	M0	T2a	NO	-24	420	674	25.3	0:DiseaseFree	NO	0.0652	4	5	NA	9	Prostate Adenocarcinoma Acinar Type	YES	T3b	Peripheral Zone	NA	0	YES	NA
TCGA-Y6-A8TL-01	65	NO	NA	T2a	YES	NA	677	775	32.59	0:DiseaseFree	NO	0.0468	3	3	NA	6	Prostate Adenocarcinoma Acinar Type	YES	T3a	Peripheral Zone	NO	0	NO	YES
TCGA-Y6-A9XI-01	72	NO	NA	NA	NO	NA	413	519	17.28	0:DiseaseFree	NO	0.0769	4	4	NA	8	Prostate Adenocarcinoma Acinar Type	YES	NA	Peripheral Zone	NO	0.06	NO	YES
TCGA-YJ-A8SW-01	67	YES	NA	T1c	NA	NA	2051	148	4.86	0:DiseaseFree	NA	0.3677	5	4	NA	9	Prostate Adenocarcinoma, Other Subtype	YES	T3b	NA	NO	0.38	NA	YES
TCGA-YL-A8HJ-01	58	NO	M0	NA	YES	54	1653	1589	52.92	0:DiseaseFree	NO	0.0091	4	5	3	9	Prostate Adenocarcinoma, Other Subtype	NO	T3b	Overlapping / Multiple Zones	NO	0.03	YES	YES
TCGA-YL-A8HK-01	59	YES	M0	NA	YES	27	1477	1491	45.2	1:Recurred/Progressed	NO	0.1384	4	5	NA	9	Prostate Adenocarcinoma Acinar Type	YES	T3b	Overlapping / Multiple Zones	NO	1	YES	YES
TCGA-YL-A8HL-01	58	NO	M0	NA	YES	25	1387	1173	51.41	0:DiseaseFree	NO	0.0677	4	5	NA	9	Prostate Adenocarcinoma Acinar Type	YES	T3b	Overlapping / Multiple Zones	NO	0.03	YES	YES
TCGA-YL-A8HM-01	66	NO	M0	NA	NO	26	1323	1124	48.39	1:Recurred/Progressed	NO	0.2811	4	5	NA	9	Prostate Adenocarcinoma Acinar Type	YES	T3b	Overlapping / Multiple Zones	NO	0.03	YES	YES
TCGA-YL-A8HO-01	67	NO	M0	NA	YES	62	2100	2168	35.09	1:Recurred/Progressed	NO	0.2893	4	3	5	7	Prostate Adenocarcinoma Acinar Type	YES	T3a	Overlapping / Multiple Zones	NO	0.01	NO	YES
TCGA-YL-A8S8-01	68	YES	M0	NA	YES	18	2146	1890	22.31	1:Recurred/Progressed	NO	0.3664	4	5	NA	9	Prostate Adenocarcinoma Acinar Type	YES	T3a	Overlapping / Multiple Zones	NO	1.36	NO	YES
TCGA-YL-A8S9-01	63	NO	M0	NA	NO	20	1891	1839	33.05	1:Recurred/Progressed	NO	0.1121	4	5	3	9	Prostate Adenocarcinoma Acinar Type	YES	T3a	Overlapping / Multiple Zones	NO	0.03	NO	YES
TCGA-YL-A8SA-01	69	NO	M0	T2b	NO	NA	1465	467	16.82	0:DiseaseFree	NO	0.0816	4	4	5	8	Prostate Adenocarcinoma Acinar Type	YES	T3b	Overlapping / Multiple Zones	NO	0.06	YES	YES
TCGA-YL-A8SB-01	62	NO	M0	NA	YES	27	1422	1384	45.47	1:Recurred/Progressed	NO	0.0844	4	5	NA	9	Prostate Adenocarcinoma Acinar Type	YES	T3a	Overlapping / Multiple Zones	NO	0.23	YES	YES
TCGA-YL-A8SC-01	66	NO	M0	NA	YES	40	1387	1261	4.99	1:Recurred/Progressed	NO	0.1463	4	5	NA	9	Prostate Adenocarcinoma Acinar Type	YES	T3a	Overlapping / Multiple Zones	NO	0.65	NO	YES
TCGA-YL-A8SF-01	62	NO	M0	NA	YES	29	1271	1247	45.11	0:DiseaseFree	NO	0.1365	4	4	5	8	Prostate Adenocarcinoma Acinar Type	YES	T3b	Overlapping / Multiple Zones	NO	0.01	NO	YES
TCGA-YL-A8SH-01	69	NO	M0	NA	NO	NA	1481	617	NA	NA	NO	0.0699	4	3	NA	7	Prostate Adenocarcinoma Acinar Type	YES	T3a	Overlapping / Multiple Zones	NO	0.06	NO	YES
TCGA-YL-A8SI-01	69	NO	M0	NA	YES	47	1345	1441	46.75	1:Recurred/Progressed	NO	0.0146	4	5	NA	9	Prostate Adenocarcinoma Acinar Type	YES	T3a	Overlapping / Multiple Zones	NO	0.48	NO	YES
TCGA-YL-A8SJ-01	60	YES	M0	NA	NO	NA	1306	1426	24.7	1:Recurred/Progressed	NO	0.0629	4	5	NA	9	Prostate Adenocarcinoma Acinar Type	YES	T3b	Overlapping / Multiple Zones	NO	0.24	NO	YES
TCGA-YL-A8SK-01	67	NO	M0	NA	NO	38	1208	924	46.25	0:DiseaseFree	NO	0.1851	4	5	NA	9	Prostate Adenocarcinoma Acinar Type	YES	T3b	Overlapping / Multiple Zones	NO	0.03	YES	YES
TCGA-YL-A8SL-01	74	NO	M0	NA	YES	41	835	623	32.42	0:DiseaseFree	NO	0.2142	4	4	3	8	Prostate Adenocarcinoma Acinar Type	YES	T3b	Overlapping / Multiple Zones	NO	0	NO	YES
TCGA-YL-A8SO-01	64	NO	M0	T1a	NA	NA	3329	3247	114.29	0:DiseaseFree	NA	0.2187	4	5	NA	9	Prostate Adenocarcinoma Acinar Type	NO	T3a	Overlapping / Multiple Zones	NO	0	NO	YES
TCGA-YL-A8SP-01	58	NO	M0	T2a	NA	NA	2125	2155	66.89	1:Recurred/Progressed	NA	0.0768	4	5	3	9	Prostate Adenocarcinoma Acinar Type	NO	T3b	Overlapping / Multiple Zones	NO	0.38	NO	YES
TCGA-YL-A8SQ-01	61	YES	M0	NA	NO	19	1898	1943	10.81	1:Recurred/Progressed	NO	0.4599	4	5	3	9	Prostate Adenocarcinoma Acinar Type	YES	T3b	Overlapping / Multiple Zones	NO	1.1	NO	YES
TCGA-YL-A8SR-01	64	NO	M0	T1c	YES	-1060	884	222	8.97	0:DiseaseFree	NO	0.2351	4	5	3	9	Prostate Adenocarcinoma Acinar Type	YES	T3a	Overlapping / Multiple Zones	NO	0.06	NO	YES
TCGA-YL-A9WH-01	67	NO	M0	NA	NO	55	853	349	14.03	0:DiseaseFree	NO	0.5475	4	5	NA	9	Prostate Adenocarcinoma Acinar Type	YES	T3b	Overlapping / Multiple Zones	NO	0.03	YES	YES
TCGA-YL-A9WI-01	63	NO	M0	NA	YES	93	1325	1259	53.32	0:DiseaseFree	NO	0.376	4	5	NA	9	Prostate Adenocarcinoma Acinar Type	YES	T3a	Overlapping / Multiple Zones	NO	0.03	NO	YES
TCGA-YL-A9WJ-01	47	YES	M0	T4	YES	19	2017	838	48.49	1:Recurred/Progressed	YES	0.0872	4	4	3	8	Prostate Adenocarcinoma Acinar Type	YES	T3b	Overlapping / Multiple Zones	NO	3.1	YES	YES
TCGA-YL-A9WK-01	63	YES	M0	T2b	NO	329	1865	1871	33.15	1:Recurred/Progressed	NO	0.2269	4	5	NA	9	Prostate Adenocarcinoma Acinar Type	YES	T3b	Overlapping / Multiple Zones	NO	15.6	NO	YES
TCGA-YL-A9WL-01	59	YES	M0	T2a	YES	28	755	740	24.31	1:Recurred/Progressed	NO	0.1404	4	5	3	9	Prostate Adenocarcinoma Acinar Type	YES	T3a	Overlapping / Multiple Zones	NO	6.4	YES	YES
TCGA-YL-A9WX-01	68	YES	M0	T3a	YES	34	1520	1610	49.47	1:Recurred/Progressed	YES	0.0056	4	5	3	9	Prostate Adenocarcinoma Acinar Type	YES	T3b	Overlapping / Multiple Zones	NO	0.76	NO	YES
TCGA-YL-A9WY-01	57	YES	M0	T3a	NO	50	785	765	32.03	1:Recurred/Progressed	YES	0.1806	5	4	NA	9	Prostate Adenocarcinoma Acinar Type	YES	T3b	Overlapping / Multiple Zones	NO	1.8	NO	YES
TCGA-ZG-A8QW-01	72	NA	M0	T3a	NO	8	156	NA	3.09	0:DiseaseFree	YES	0.0114	4	5	NA	9	Prostate Adenocarcinoma Acinar Type	YES	T3b	Overlapping / Multiple Zones	NO	NA	NA	YES
TCGA-ZG-A8QX-01	56	NA	M0	T1c	NO	NA	167	NA	14.52	0:DiseaseFree	NO	0.0474	3	3	NA	6	Prostate Adenocarcinoma Acinar Type	YES	T2c	Overlapping / Multiple Zones	NO	NA	NA	YES
TCGA-ZG-A8QY-01	67	NA	M0	T2c	NO	5	250	NA	13.27	0:DiseaseFree	YES	0.1223	5	4	3	9	Prostate Adenocarcinoma Acinar Type	YES	T3b	Overlapping / Multiple Zones	NO	NA	NA	YES
TCGA-ZG-A8QZ-01	65	NO	M0	T2a	YES	12	322	239	10.12	0:DiseaseFree	NO	0.0672	4	5	3	9	Prostate Adenocarcinoma Acinar Type	YES	T3b	Overlapping / Multiple Zones	NO	0.01	YES	YES
TCGA-ZG-A9KY-01	73	NA	M0	T1c	YES	14	112	NA	4.27	0:DiseaseFree	NO	0.2727	5	4	NA	9	Prostate Adenocarcinoma Acinar Type	YES	T4	Overlapping / Multiple Zones	NO	NA	NA	YES
TCGA-ZG-A9L0-01	71	NA	M0	NA	YES	-16	152	NA	11.66	0:DiseaseFree	NO	0.4797	5	4	3	9	Prostate Adenocarcinoma Acinar Type	YES	T3b	Overlapping / Multiple Zones	NO	NA	NA	YES
TCGA-ZG-A9L1-01	66	NO	M0	T1c	NA	NA	1246	1147	42.77	0:DiseaseFree	NA	0.3262	4	5	NA	9	Prostate Adenocarcinoma Acinar Type	YES	T3b	Peripheral Zone	NO	0.07	YES	YES
TCGA-ZG-A9L2-01	70	YES	M0	T3a	NO	6	1056	1137	5.91	1:Recurred/Progressed	NO	0.0641	4	5	3	9	Prostate Adenocarcinoma Acinar Type	YES	T3b	Peripheral Zone	NO	0.01	NO	YES
TCGA-ZG-A9L4-01	61	NO	M0	T1c	NA	NA	986	1108	36.4	0:DiseaseFree	NA	0.0498	5	4	3	9	Prostate Adenocarcinoma Acinar Type	YES	T3b	Overlapping / Multiple Zones	NO	0.03	NO	YES
TCGA-ZG-A9L5-01	58	NO	M0	T2a	YES	NA	953	NA	29.83	0:DiseaseFree	NO	0.4144	5	4	3	9	Prostate Adenocarcinoma Acinar Type	YES	T4	Overlapping / Multiple Zones	NO	NA	NA	YES
TCGA-ZG-A9L6-01	64	YES	M0	T1c	YES	13	733	664	21.81	1:Recurred/Progressed	NO	0.0789	5	4	3	9	Prostate Adenocarcinoma Acinar Type	YES	T3b	Overlapping / Multiple Zones	NO	0.36	NA	YES
TCGA-ZG-A9L9-01	60	NO	M0	T2b	NO	-4	665	NA	1.68	1:Recurred/Progressed	YES	0.324	4	5	NA	9	Prostate Adenocarcinoma Acinar Type	YES	T3b	Overlapping / Multiple Zones	NO	NA	YES	YES
TCGA-ZG-A9LB-01	72	NO	M0	T2a	YES	21	629	485	19.15	0:DiseaseFree	NO	0.3329	5	4	NA	9	Prostate Adenocarcinoma Acinar Type	YES	T3b	Overlapping / Multiple Zones	NO	0.02	NO	YES
TCGA-ZG-A9LM-01	72	NO	M0	T2b	YES	NA	251	121	12.42	0:DiseaseFree	NO	0.3341	4	5	3	9	Prostate Adenocarcinoma Acinar Type	YES	T3a	Peripheral Zone	NO	0	NA	YES
TCGA-ZG-A9LN-01	57	NO	M0	T1c	YES	3	76	90	3.78	0:DiseaseFree	YES	0.1039	5	4	NA	9	Prostate Adenocarcinoma Acinar Type	YES	T3b	Overlapping / Multiple Zones	NO	7.42	NO	YES
TCGA-ZG-A9LS-01	64	NO	M0	T2a	YES	16	215	147	16.95	0:DiseaseFree	NO	0.1958	5	4	NA	9	Prostate Adenocarcinoma Acinar Type	YES	T3b	Central Zone	NO	0.03	YES	YES
TCGA-ZG-A9LU-01	67	NO	M0	T2b	NO	37	617	549	19.02	0:DiseaseFree	YES	0.0198	5	4	NA	9	Prostate Adenocarcinoma Acinar Type	YES	T3a	Overlapping / Multiple Zones	NO	0.7	YES	YES
TCGA-ZG-A9LY-01	60	NO	M0	T2b	YES	20	404	288	12.16	0:DiseaseFree	NO	0.1869	4	5	3	9	Prostate Adenocarcinoma Acinar Type	YES	T3b	Overlapping / Multiple Zones	NO	0.01	YES	YES
TCGA-ZG-A9LZ-01	66	YES	M0	T3a	YES	-15	817	692	22.73	0:DiseaseFree	NO	0.3111	4	5	3	9	Prostate Adenocarcinoma Acinar Type	YES	T3b	Overlapping / Multiple Zones	NO	2.19	YES	YES
TCGA-ZG-A9M4-01	65	NO	M0	T2a	YES	21	509	218	17.97	0:DiseaseFree	NO	0.3097	5	4	NA	9	Prostate Adenocarcinoma Acinar Type	YES	T3b	Overlapping / Multiple Zones	NO	0.95	NO	YES
TCGA-ZG-A9MC-01	69	NO	M0	T2a	NO	3	434	427	14.95	0:DiseaseFree	YES	0.0134	5	4	3	9	Prostate Adenocarcinoma Acinar Type	YES	T3b	Peripheral Zone	NO	31.85	YES	YES
TCGA-ZG-A9N3-01	73	NO	M0	T1c	NO	7	69	244	11.47	0:DiseaseFree	YES	0.5503	5	4	3	9	Prostate Adenocarcinoma Acinar Type	YES	T3b	Overlapping / Multiple Zones	NO	0.1	NO	YES
TCGA-ZG-A9ND-01	55	NO	M0	T1c	YES	7	283	184	13.47	0:DiseaseFree	NO	0.167	5	4	3	9	Prostate Adenocarcinoma Acinar Type	YES	T3a	Overlapping / Multiple Zones	NO	0.08	NO	YES
TCGA-ZG-A9NI-01	73	NO	M0	T2a	YES	22	139	99	4.34	0:DiseaseFree	NO	0.2181	5	4	3	9	Prostate Adenocarcinoma Acinar Type	YES	T3b	Overlapping / Multiple Zones	NO	0.03	NO	YES
